# Supplementary material for: (E)-1-(1-Hy­droxy­naphthalen-2-yl)-3-(2,4,5-trimeth­oxy­phen­yl)prop-2-en-1-one
Source: Acta Crystallogr Sect E Struct Rep Online. 2013 Mar 16;69(Pt 4):o542. doi: 10.1107/S1600536813006843 (PMC3629594; doi:10.1107/S1600536813006843)
Supplement: Supplementary file 1 [file e-69-0o542-sup1.cif]

##############################################################################
#                                                                            #
# This CIF contains the data in a paper accepted for publication in          #
# Acta Crystallographica Section E. It conforms to the requirements of       #
# Notes for Authors for Acta Crystallographica Section E, and has been       #
# peer reviewed under the auspices of the IUCr Commission on Journals.       #
#                                                                            #
# Full details of the Crystallographic Information File format               #
# are given in the paper "The Crystallographic Information File (CIF):       #
# a New Standard Archive File for Crystallography" by S. R. Hall, F. H.      #
# Allen and I. D. Brown [Acta Cryst. (1991), A47, 655-685].                  #
#                                                                            #
# The current version of the core CIF dictionary is obtainable from          #
# ftp://ftp.iucr.org/pub/cif_core.dic.                                       #
#                                                                            #
# Software is freely available for graphical display of the structure(s)     #
# in this CIF. For information consult the CIF software page                 #
# http://www.iucr.org/resources/cif/software.                                #
#                                                                            #
# This file may be used for bona fide research purposes within the           #
# scientific community so long as proper attribution is given to the journal # 
# article from which it was obtained.                                        #
#                                                                            #
##############################################################################
data_I
_audit_creation_method     SHELXTL
_chemical_name_systematic
;\
(<i>E</i>)-1-(1-Hydroxynaphthalen-2-yl)-3-(2,4,5-trimethoxyphenyl)prop-2-en-1-\
one
;
_chemical_name_common     ?
_chemical_formula_moiety     'C22 H20 O5'
_chemical_formula_sum     'C22 H20 O5'
_chemical_formula_iupac     'C22 H20 O5'
_chemical_formula_weight     364.38
_chemical_melting_point     ?
_symmetry_cell_setting     monoclinic
_symmetry_space_group_name_H-M     'P 21/n'
_symmetry_space_group_name_Hall     '-P 2yn'
loop_
    _symmetry_equiv_pos_as_xyz
    'x, y, z'
    '-x+1/2, y+1/2, -z+1/2'
    '-x, -y, -z'
    'x-1/2, -y-1/2, z-1/2'
_cell_length_a     9.7919(12)
_cell_length_b     13.7559(18)
_cell_length_c     13.2761(17)
_cell_angle_alpha     90.00
_cell_angle_beta     96.165(3)
_cell_angle_gamma     90.00
_cell_volume     1777.9(4)
_cell_formula_units_Z     4
_cell_measurement_reflns_used     3912
_cell_measurement_theta_min     2.46
_cell_measurement_theta_max     28.16
_cell_measurement_temperature     200(2)
_exptl_crystal_description     block
_exptl_crystal_colour     red
_exptl_crystal_size_max     0.36
_exptl_crystal_size_mid     0.26
_exptl_crystal_size_min     0.22
_exptl_crystal_density_diffrn     1.361
_exptl_crystal_density_meas     ?
_exptl_crystal_density_method     'not measured'
_exptl_crystal_F_000     768
_exptl_absorpt_coefficient_mu     0.096
_exptl_absorpt_correction_type     multi-scan
_exptl_absorpt_process_details     '(SADABS; Bruker, 2000)'
_exptl_absorpt_correction_T_min     0.9662
_exptl_absorpt_correction_T_max     0.9791
_exptl_special_details     ?
_diffrn_ambient_temperature     200(2)
_diffrn_radiation_type     MoK\a
_diffrn_radiation_wavelength     0.71073
_diffrn_radiation_source     'fine-focus sealed tube'
_diffrn_radiation_monochromator     graphite
_diffrn_measurement_device_type     'Bruker SMART CCD'
_diffrn_measurement_method     '\f and \w scans'
_diffrn_detector_area_resol_mean     ?
_diffrn_reflns_number     12937
_diffrn_reflns_av_R_equivalents     0.0318
_diffrn_reflns_av_sigmaI/netI     0.0429
_diffrn_reflns_theta_min     2.14
_diffrn_reflns_theta_max     28.31
_diffrn_reflns_theta_full     28.31
_diffrn_measured_fraction_theta_max     0.998
_diffrn_measured_fraction_theta_full     0.998
_diffrn_reflns_limit_h_min     -13
_diffrn_reflns_limit_h_max     12
_diffrn_reflns_limit_k_min     -17
_diffrn_reflns_limit_k_max     18
_diffrn_reflns_limit_l_min     -12
_diffrn_reflns_limit_l_max     17
_diffrn_standards_number     ?
_diffrn_standards_interval_count     ?
_diffrn_standards_interval_time     ?
_diffrn_standards_decay_%     ?
_refine_special_details
;
Refinement of <i>F</i>^2^ against ALL reflections. The weighted <i>R</i>-factor
<i>wR</i> and goodness of fit <i>S</i> are based on <i>F</i>^2^, conventional
<i>R</i>-factors <i>R</i> are based on <i>F</i>, with <i>F</i> set to zero for
negative <i>F</i>^2^. The threshold expression of <i>F</i>^2^ >
\s(<i>F</i>^2^) is used only for calculating <i>R</i>-factors(gt) <i>etc</i>.
and is not relevant to the choice of reflections for refinement.
<i>R</i>-factors based on <i>F</i>^2^ are statistically about twice as large
as those based on <i>F</i>, and <i>R</i>- factors based on ALL data will be
even larger.
;
_reflns_number_total     4420
_reflns_number_gt     2550
_reflns_threshold_expression     I>2\s(I)
_refine_ls_structure_factor_coef     Fsqd
_refine_ls_matrix_type     full
_refine_ls_R_factor_all     0.1037
_refine_ls_R_factor_gt     0.0529
_refine_ls_wR_factor_gt     0.1277
_refine_ls_wR_factor_ref     0.1874
_refine_ls_goodness_of_fit_ref     1.097
_refine_ls_restrained_S_all     1.097
_refine_ls_number_reflns     4420
_refine_ls_number_parameters     248
_refine_ls_number_restraints     0
_refine_ls_hydrogen_treatment     constr
_refine_ls_weighting_scheme     calc
_refine_ls_weighting_details
         'calc w=1/[\s^2^(Fo^2^)+(0.0702P)^2^+1.1296P] where P=(Fo^2^+2Fc^2^)/3'
_atom_sites_solution_hydrogens     geom
_atom_sites_solution_primary     direct
_atom_sites_solution_secondary     difmap
_refine_ls_shift/su_max     0.000
_refine_ls_shift/su_mean     0.000
_refine_diff_density_max     0.308
_refine_diff_density_min     -0.396
_refine_ls_extinction_method     none
_refine_ls_extinction_coef     ?
loop_
    _atom_type_symbol
    _atom_type_description
    _atom_type_scat_dispersion_real
    _atom_type_scat_dispersion_imag
    _atom_type_scat_source
    'C' 'C' 0.0033 0.0016
                         'International Tables Vol C Tables 4.2.6.8 and 6.1.1.4'
    'H' 'H' 0.0000 0.0000
                         'International Tables Vol C Tables 4.2.6.8 and 6.1.1.4'
    'O' 'O' 0.0106 0.0060
                         'International Tables Vol C Tables 4.2.6.8 and 6.1.1.4'
_computing_data_collection     'SMART (Bruker, 2000)'
_computing_cell_refinement     'SAINT (Bruker, 2000)'
_computing_data_reduction     'SAINT (Bruker, 2000)'
_computing_structure_solution     'SHELXS97 (Sheldrick, 2008)'
_computing_structure_refinement     'SHELXL97 (Sheldrick, 2008)'
_computing_molecular_graphics     'PLATON (Spek, 2009)'
_computing_publication_material     'SHELXTL (Sheldrick, 2008)'
loop_
    _atom_site_type_symbol
    _atom_site_label
    _atom_site_fract_x
    _atom_site_fract_y
    _atom_site_fract_z
    _atom_site_U_iso_or_equiv
    _atom_site_adp_type
    _atom_site_calc_flag
    _atom_site_refinement_flags
    _atom_site_occupancy
    _atom_site_symmetry_multiplicity
    _atom_site_disorder_assembly
    _atom_site_disorder_group
    C C1 0.3412(2) 0.91056(17) 0.00657(18) 0.0317(5) Uani d . 1 1 . .
    O O1 0.22475(17) 0.94630(13) -0.02165(13) 0.0404(4) Uani d . 1 1 . .
    C C2 0.4142(3) 0.93980(17) 0.10242(18) 0.0345(5) Uani d . 1 1 . .
    H H2 0.5043 0.9158 0.1210 0.041 Uiso calc R 1 1 . .
    C C3 0.3569(2) 1.00024(17) 0.16584(18) 0.0338(5) Uani d . 1 1 . .
    H H3 0.2662 1.0212 0.1439 0.041 Uiso calc R 1 1 . .
    C C4 0.4152(2) 1.03710(17) 0.26228(18) 0.0320(5) Uani d . 1 1 . .
    C C5 0.3361(2) 1.09604(17) 0.32022(18) 0.0336(5) Uani d . 1 1 . .
    O O2 0.20245(17) 1.11129(14) 0.27987(14) 0.0450(5) Uani d . 1 1 . .
    C C6 0.1146(3) 1.1618(2) 0.3405(2) 0.0518(7) Uani d . 1 1 . .
    H H6A 0.1132 1.1282 0.4054 0.078 Uiso calc R 1 1 . .
    H H6B 0.0214 1.1639 0.3052 0.078 Uiso calc R 1 1 . .
    H H6C 0.1485 1.2283 0.3525 0.078 Uiso calc R 1 1 . .
    C C7 0.3909(2) 1.13575(18) 0.41125(19) 0.0356(6) Uani d . 1 1 . .
    H H7 0.3356 1.1760 0.4486 0.043 Uiso calc R 1 1 . .
    C C8 0.5259(2) 1.11725(18) 0.44823(18) 0.0346(5) Uani d . 1 1 . .
    O O3 0.59060(18) 1.15449(14) 0.53450(14) 0.0454(5) Uani d . 1 1 . .
    C C9 0.5169(3) 1.2224(2) 0.5899(2) 0.0528(8) Uani d . 1 1 . .
    H H9A 0.4829 1.2757 0.5451 0.079 Uiso calc R 1 1 . .
    H H9B 0.5782 1.2485 0.6467 0.079 Uiso calc R 1 1 . .
    H H9C 0.4391 1.1895 0.6159 0.079 Uiso calc R 1 1 . .
    C C10 0.6075(2) 1.05692(17) 0.39235(19) 0.0341(5) Uani d . 1 1 . .
    O O4 0.74055(18) 1.04546(13) 0.43608(13) 0.0437(5) Uani d . 1 1 . .
    C C11 0.8242(3) 0.9805(2) 0.3870(2) 0.0468(7) Uani d . 1 1 . .
    H H11A 0.7824 0.9157 0.3840 0.070 Uiso calc R 1 1 . .
    H H11B 0.9156 0.9773 0.4250 0.070 Uiso calc R 1 1 . .
    H H11C 0.8323 1.0037 0.3181 0.070 Uiso calc R 1 1 . .
    C C12 0.5528(2) 1.01849(17) 0.30251(18) 0.0336(5) Uani d . 1 1 . .
    H H12 0.6084 0.9780 0.2657 0.040 Uiso calc R 1 1 . .
    C C13 0.3995(2) 0.83943(16) -0.05961(17) 0.0286(5) Uani d . 1 1 . .
    C C14 0.3299(2) 0.81550(16) -0.15212(17) 0.0293(5) Uani d . 1 1 . .
    O O5 0.20698(16) 0.85556(12) -0.18480(13) 0.0366(4) Uani d . 1 1 . .
    H H5 0.1858 0.8966 -0.1422 0.055 Uiso calc R 1 1 . .
    C C15 0.3832(2) 0.74664(17) -0.21887(17) 0.0306(5) Uani d . 1 1 . .
    C C16 0.3122(3) 0.72114(18) -0.31235(19) 0.0373(6) Uani d . 1 1 . .
    H H16 0.2270 0.7516 -0.3340 0.045 Uiso calc R 1 1 . .
    C C17 0.3644(3) 0.65246(19) -0.3731(2) 0.0435(6) Uani d . 1 1 . .
    H H17 0.3151 0.6351 -0.4361 0.052 Uiso calc R 1 1 . .
    C C18 0.4906(3) 0.6082(2) -0.3416(2) 0.0441(6) Uani d . 1 1 . .
    H H18 0.5263 0.5606 -0.3835 0.053 Uiso calc R 1 1 . .
    C C19 0.5629(3) 0.63260(19) -0.2518(2) 0.0418(6) Uani d . 1 1 . .
    H H19 0.6491 0.6025 -0.2325 0.050 Uiso calc R 1 1 . .
    C C20 0.5116(2) 0.70218(17) -0.18647(18) 0.0331(5) Uani d . 1 1 . .
    C C21 0.5822(3) 0.72680(19) -0.0915(2) 0.0389(6) Uani d . 1 1 . .
    H H21 0.6679 0.6969 -0.0702 0.047 Uiso calc R 1 1 . .
    C C22 0.5289(2) 0.79279(18) -0.03049(18) 0.0361(6) Uani d . 1 1 . .
    H H22 0.5783 0.8084 0.0329 0.043 Uiso calc R 1 1 . .
loop_
    _atom_site_aniso_label
    _atom_site_aniso_U_11
    _atom_site_aniso_U_22
    _atom_site_aniso_U_33
    _atom_site_aniso_U_12
    _atom_site_aniso_U_13
    _atom_site_aniso_U_23
    C1 0.0357(13) 0.0287(12) 0.0309(12) -0.0018(10) 0.0048(10) 0.0028(9)
    O1 0.0385(10) 0.0434(10) 0.0383(10) 0.0090(8) -0.0004(8) -0.0037(8)
    C2 0.0345(13) 0.0341(13) 0.0343(13) -0.0023(10) 0.0006(10) -0.0004(10)
    C3 0.0358(12) 0.0315(12) 0.0336(13) -0.0068(10) 0.0009(10) 0.0007(10)
    C4 0.0352(12) 0.0284(12) 0.0326(12) -0.0061(9) 0.0044(10) 0.0005(9)
    C5 0.0302(12) 0.0354(13) 0.0349(13) -0.0018(10) 0.0022(10) -0.0005(10)
    O2 0.0339(9) 0.0566(12) 0.0439(11) 0.0061(8) 0.0016(8) -0.0103(9)
    C6 0.0406(15) 0.067(2) 0.0478(16) 0.0113(14) 0.0061(13) -0.0046(15)
    C7 0.0331(12) 0.0386(13) 0.0360(13) 0.0004(10) 0.0081(10) -0.0055(10)
    C8 0.0353(13) 0.0353(13) 0.0332(13) -0.0057(10) 0.0033(10) -0.0069(10)
    O3 0.0399(10) 0.0559(12) 0.0397(10) -0.0011(9) 0.0007(8) -0.0197(9)
    C9 0.0534(17) 0.0592(18) 0.0459(16) -0.0023(14) 0.0053(13) -0.0252(14)
    C10 0.0292(12) 0.0365(13) 0.0361(13) -0.0016(10) 0.0011(10) -0.0015(10)
    O4 0.0367(10) 0.0513(11) 0.0419(10) 0.0065(8) -0.0013(8) -0.0126(8)
    C11 0.0413(14) 0.0516(17) 0.0468(16) 0.0090(13) 0.0008(12) -0.0044(13)
    C12 0.0351(12) 0.0319(12) 0.0339(13) -0.0026(10) 0.0049(10) -0.0021(10)
    C13 0.0261(11) 0.0303(11) 0.0289(12) -0.0017(9) 0.0006(9) 0.0032(9)
    C14 0.0266(11) 0.0270(11) 0.0337(12) -0.0021(9) 0.0008(9) 0.0041(9)
    O5 0.0327(9) 0.0403(10) 0.0361(9) 0.0061(7) 0.0004(7) -0.0037(7)
    C15 0.0304(12) 0.0290(12) 0.0326(12) -0.0027(9) 0.0036(9) 0.0005(9)
    C16 0.0351(13) 0.0382(14) 0.0376(14) -0.0025(10) -0.0001(10) -0.0033(11)
    C17 0.0514(16) 0.0403(15) 0.0387(14) -0.0050(12) 0.0043(12) -0.0099(11)
    C18 0.0446(15) 0.0415(15) 0.0467(16) 0.0035(12) 0.0083(12) -0.0089(12)
    C19 0.0380(14) 0.0378(14) 0.0499(16) 0.0058(11) 0.0061(12) -0.0014(12)
    C20 0.0326(12) 0.0306(12) 0.0363(13) -0.0013(10) 0.0047(10) 0.0019(10)
    C21 0.0309(12) 0.0419(14) 0.0432(14) 0.0042(11) 0.0000(11) 0.0009(11)
    C22 0.0341(13) 0.0394(14) 0.0340(13) -0.0008(10) -0.0004(10) 0.0005(10)
_geom_special_details
;
All e.s.d.'s (except the e.s.d. in the dihedral angle between two l.s. planes)
are estimated using the full covariance matrix. The cell e.s.d.'s are taken
into account individually in the estimation of e.s.d.'s in distances, angles
and torsion angles; correlations between e.s.d.'s in cell parameters are only
used when they are defined by crystal symmetry. An approximate (isotropic)
treatment of cell e.s.d.'s is used for estimating e.s.d.'s involving l.s.
planes.
;
loop_
    _geom_bond_atom_site_label_1
    _geom_bond_atom_site_label_2
    _geom_bond_site_symmetry_2
    _geom_bond_distance
    _geom_bond_publ_flag
    C1 O1 . 1.262(3) ?
    C1 C2 . 1.448(3) ?
    C1 C13 . 1.470(3) ?
    C2 C3 . 1.347(3) ?
    C2 H2 . 0.9500 ?
    C3 C4 . 1.437(3) ?
    C3 H3 . 0.9500 ?
    C4 C5 . 1.406(3) ?
    C4 C12 . 1.418(3) ?
    C5 O2 . 1.376(3) ?
    C5 C7 . 1.381(3) ?
    O2 C6 . 1.421(3) ?
    C6 H6A . 0.9800 ?
    C6 H6B . 0.9800 ?
    C6 H6C . 0.9800 ?
    C7 C8 . 1.383(3) ?
    C7 H7 . 0.9500 ?
    C8 O3 . 1.349(3) ?
    C8 C10 . 1.416(3) ?
    O3 C9 . 1.432(3) ?
    C9 H9A . 0.9800 ?
    C9 H9B . 0.9800 ?
    C9 H9C . 0.9800 ?
    C10 C12 . 1.361(3) ?
    C10 O4 . 1.378(3) ?
    O4 C11 . 1.417(3) ?
    C11 H11A . 0.9800 ?
    C11 H11B . 0.9800 ?
    C11 H11C . 0.9800 ?
    C12 H12 . 0.9500 ?
    C13 C14 . 1.379(3) ?
    C13 C22 . 1.436(3) ?
    C14 O5 . 1.352(3) ?
    C14 C15 . 1.433(3) ?
    O5 H5 . 0.8400 ?
    C15 C16 . 1.401(3) ?
    C15 C20 . 1.422(3) ?
    C16 C17 . 1.376(4) ?
    C16 H16 . 0.9500 ?
    C17 C18 . 1.400(4) ?
    C17 H17 . 0.9500 ?
    C18 C19 . 1.362(4) ?
    C18 H18 . 0.9500 ?
    C19 C20 . 1.419(3) ?
    C19 H19 . 0.9500 ?
    C20 C21 . 1.412(3) ?
    C21 C22 . 1.358(3) ?
    C21 H21 . 0.9500 ?
    C22 H22 . 0.9500 ?
loop_
    _geom_angle_atom_site_label_1
    _geom_angle_atom_site_label_2
    _geom_angle_atom_site_label_3
    _geom_angle_site_symmetry_1
    _geom_angle_site_symmetry_3
    _geom_angle
    _geom_angle_publ_flag
    O1 C1 C2 . . 119.8(2) ?
    O1 C1 C13 . . 118.6(2) ?
    C2 C1 C13 . . 121.6(2) ?
    C3 C2 C1 . . 121.5(2) ?
    C3 C2 H2 . . 119.3 ?
    C1 C2 H2 . . 119.3 ?
    C2 C3 C4 . . 128.5(2) ?
    C2 C3 H3 . . 115.8 ?
    C4 C3 H3 . . 115.8 ?
    C5 C4 C12 . . 117.1(2) ?
    C5 C4 C3 . . 120.1(2) ?
    C12 C4 C3 . . 122.8(2) ?
    O2 C5 C7 . . 123.0(2) ?
    O2 C5 C4 . . 115.6(2) ?
    C7 C5 C4 . . 121.4(2) ?
    C5 O2 C6 . . 117.6(2) ?
    O2 C6 H6A . . 109.5 ?
    O2 C6 H6B . . 109.5 ?
    H6A C6 H6B . . 109.5 ?
    O2 C6 H6C . . 109.5 ?
    H6A C6 H6C . . 109.5 ?
    H6B C6 H6C . . 109.5 ?
    C5 C7 C8 . . 120.3(2) ?
    C5 C7 H7 . . 119.9 ?
    C8 C7 H7 . . 119.9 ?
    O3 C8 C7 . . 125.1(2) ?
    O3 C8 C10 . . 115.3(2) ?
    C7 C8 C10 . . 119.6(2) ?
    C8 O3 C9 . . 117.9(2) ?
    O3 C9 H9A . . 109.5 ?
    O3 C9 H9B . . 109.5 ?
    H9A C9 H9B . . 109.5 ?
    O3 C9 H9C . . 109.5 ?
    H9A C9 H9C . . 109.5 ?
    H9B C9 H9C . . 109.5 ?
    C12 C10 O4 . . 126.2(2) ?
    C12 C10 C8 . . 119.7(2) ?
    O4 C10 C8 . . 114.1(2) ?
    C10 O4 C11 . . 116.46(19) ?
    O4 C11 H11A . . 109.5 ?
    O4 C11 H11B . . 109.5 ?
    H11A C11 H11B . . 109.5 ?
    O4 C11 H11C . . 109.5 ?
    H11A C11 H11C . . 109.5 ?
    H11B C11 H11C . . 109.5 ?
    C10 C12 C4 . . 121.9(2) ?
    C10 C12 H12 . . 119.1 ?
    C4 C12 H12 . . 119.1 ?
    C14 C13 C22 . . 118.1(2) ?
    C14 C13 C1 . . 120.3(2) ?
    C22 C13 C1 . . 121.6(2) ?
    O5 C14 C13 . . 121.7(2) ?
    O5 C14 C15 . . 116.21(19) ?
    C13 C14 C15 . . 122.0(2) ?
    C14 O5 H5 . . 109.5 ?
    C16 C15 C20 . . 119.9(2) ?
    C16 C15 C14 . . 122.3(2) ?
    C20 C15 C14 . . 117.8(2) ?
    C17 C16 C15 . . 120.7(2) ?
    C17 C16 H16 . . 119.6 ?
    C15 C16 H16 . . 119.6 ?
    C16 C17 C18 . . 119.7(2) ?
    C16 C17 H17 . . 120.1 ?
    C18 C17 H17 . . 120.1 ?
    C19 C18 C17 . . 120.9(2) ?
    C19 C18 H18 . . 119.6 ?
    C17 C18 H18 . . 119.6 ?
    C18 C19 C20 . . 121.1(2) ?
    C18 C19 H19 . . 119.4 ?
    C20 C19 H19 . . 119.4 ?
    C21 C20 C19 . . 122.4(2) ?
    C21 C20 C15 . . 119.9(2) ?
    C19 C20 C15 . . 117.7(2) ?
    C22 C21 C20 . . 120.7(2) ?
    C22 C21 H21 . . 119.7 ?
    C20 C21 H21 . . 119.7 ?
    C21 C22 C13 . . 121.5(2) ?
    C21 C22 H22 . . 119.2 ?
    C13 C22 H22 . . 119.2 ?
loop_
    _geom_torsion_atom_site_label_1
    _geom_torsion_atom_site_label_2
    _geom_torsion_atom_site_label_3
    _geom_torsion_atom_site_label_4
    _geom_torsion_site_symmetry_1
    _geom_torsion_site_symmetry_2
    _geom_torsion_site_symmetry_3
    _geom_torsion_site_symmetry_4
    _geom_torsion
    _geom_torsion_publ_flag
    O1 C1 C2 C3 . . . . 4.1(4) ?
    C13 C1 C2 C3 . . . . -175.7(2) ?
    C1 C2 C3 C4 . . . . -179.1(2) ?
    C2 C3 C4 C5 . . . . -176.7(2) ?
    C2 C3 C4 C12 . . . . 4.6(4) ?
    C12 C4 C5 O2 . . . . -178.9(2) ?
    C3 C4 C5 O2 . . . . 2.3(3) ?
    C12 C4 C5 C7 . . . . 1.4(3) ?
    C3 C4 C5 C7 . . . . -177.4(2) ?
    C7 C5 O2 C6 . . . . -6.7(4) ?
    C4 C5 O2 C6 . . . . 173.6(2) ?
    O2 C5 C7 C8 . . . . 179.6(2) ?
    C4 C5 C7 C8 . . . . -0.7(4) ?
    C5 C7 C8 O3 . . . . 178.0(2) ?
    C5 C7 C8 C10 . . . . -0.3(4) ?
    C7 C8 O3 C9 . . . . -3.4(4) ?
    C10 C8 O3 C9 . . . . 174.9(2) ?
    O3 C8 C10 C12 . . . . -177.8(2) ?
    C7 C8 C10 C12 . . . . 0.6(4) ?
    O3 C8 C10 O4 . . . . 0.5(3) ?
    C7 C8 C10 O4 . . . . 178.9(2) ?
    C12 C10 O4 C11 . . . . -6.0(4) ?
    C8 C10 O4 C11 . . . . 175.8(2) ?
    O4 C10 C12 C4 . . . . -178.0(2) ?
    C8 C10 C12 C4 . . . . 0.1(4) ?
    C5 C4 C12 C10 . . . . -1.1(3) ?
    C3 C4 C12 C10 . . . . 177.6(2) ?
    O1 C1 C13 C14 . . . . 2.4(3) ?
    C2 C1 C13 C14 . . . . -177.7(2) ?
    O1 C1 C13 C22 . . . . -177.4(2) ?
    C2 C1 C13 C22 . . . . 2.5(3) ?
    C22 C13 C14 O5 . . . . 179.5(2) ?
    C1 C13 C14 O5 . . . . -0.3(3) ?
    C22 C13 C14 C15 . . . . -0.3(3) ?
    C1 C13 C14 C15 . . . . 179.9(2) ?
    O5 C14 C15 C16 . . . . -0.6(3) ?
    C13 C14 C15 C16 . . . . 179.2(2) ?
    O5 C14 C15 C20 . . . . -179.3(2) ?
    C13 C14 C15 C20 . . . . 0.5(3) ?
    C20 C15 C16 C17 . . . . 0.8(4) ?
    C14 C15 C16 C17 . . . . -177.9(2) ?
    C15 C16 C17 C18 . . . . -0.6(4) ?
    C16 C17 C18 C19 . . . . -0.3(4) ?
    C17 C18 C19 C20 . . . . 1.1(4) ?
    C18 C19 C20 C21 . . . . 178.1(3) ?
    C18 C19 C20 C15 . . . . -1.0(4) ?
    C16 C15 C20 C21 . . . . -179.0(2) ?
    C14 C15 C20 C21 . . . . -0.3(3) ?
    C16 C15 C20 C19 . . . . 0.0(3) ?
    C14 C15 C20 C19 . . . . 178.8(2) ?
    C19 C20 C21 C22 . . . . -179.1(2) ?
    C15 C20 C21 C22 . . . . -0.1(4) ?
    C20 C21 C22 C13 . . . . 0.2(4) ?
    C14 C13 C22 C21 . . . . -0.1(4) ?
    C1 C13 C22 C21 . . . . 179.7(2) ?
loop_
    _geom_hbond_atom_site_label_D
    _geom_hbond_atom_site_label_H
    _geom_hbond_atom_site_label_A
    _geom_hbond_site_symmetry_A
    _geom_hbond_distance_DH
    _geom_hbond_distance_HA
    _geom_hbond_distance_DA
    _geom_hbond_angle_DHA
    O5 H5 O1 . 0.84 1.74 2.490(2) 147
    C21 H21 O3 2_645 0.95 2.43 3.362(3) 166
data_global
_journal_date_recd_electronic     2013-02-09
_journal_date_accepted     2013-03-12
_journal_name_full     'Acta Crystallographica, Section E'
_journal_year     2013
_journal_volume     69
_journal_issue      4
_journal_page_first     o542
_journal_page_last     o542
_journal_paper_category     QO
_journal_paper_doi     10.1107/S1600536813006843
_journal_coeditor_code     AA2085
_publ_contact_author_name     'Dongsoo Koh'
_publ_contact_author_address
;
Department of Applied Chemistry, Dongduk Women's University, Seoul 136-714,
Republic of Korea
;
_publ_contact_author_email     'dskoh@dongduk.ac.kr'
_publ_contact_author_fax     ?
_publ_contact_author_phone     '+82-2-940-4512'
_publ_section_title
;\
(<i>E</i>)-1-(1-Hydroxynaphthalen-2-yl)-3-(2,4,5-trimethoxyphenyl)prop-2-en-1-\
one
;
loop_
    _publ_author_name
    _publ_author_footnote
    _publ_author_address
    'Koh, Dongsoo' .
;
Department of Applied Chemistry, Dongduk Women's University, Seoul 136-714,
Republic of Korea
;
