# Supplementary material for: (E)-1-(1-Hy­droxy­naphthalen-2-yl)-3-(2,4,5-trimeth­oxy­phen­yl)prop-2-en-1-one
Source: Acta Crystallogr Sect E Struct Rep Online. 2013 Mar 16;69(Pt 4):o542. doi: 10.1107/S1600536813006843 (PMC3629594; doi:10.1107/S1600536813006843)
Supplement: Supplementary file 2 [file e-69-0o542-Isup2.hkl]

# 
# h,k,l, Fc-squared, Fo-squared, sigma(Fo-squared) and status flag 
# 
data_I
_shelx_title ' DK887 in P2(1)/n' 
_shelx_refln_list_code          4 
_shelx_F_calc_maximum      267.85 
_exptl_crystal_F_000       768.00 
_reflns_d_resolution_high  0.7494 
 
loop_ 
 _symmetry_equiv_pos_as_xyz 
 'x, y, z' 
 '-x+1/2, y+1/2, -z+1/2' 
 '-x, -y, -z' 
 'x-1/2, -y-1/2, z-1/2' 
 
_cell_length_a     9.7919 
_cell_length_b    13.7559 
_cell_length_c    13.2761 
_cell_angle_alpha  90.000 
_cell_angle_beta   96.165 
_cell_angle_gamma  90.000 
 
_shelx_F_squared_multiplier     1.000 
 
loop_ 
 _refln_index_h 
 _refln_index_k 
 _refln_index_l 
 _refln_F_squared_calc 
 _refln_F_squared_meas 
 _refln_F_squared_sigma 
 _refln_observed_status 
   2   0   0      485.30      400.94      5.75 o 
   4   0   0      840.21      958.29     12.32 o 
   6   0   0       53.43       50.30      5.77 o 
   8   0   0        9.73        8.93      4.04 o 
  10   0   0      361.90      366.56     17.24 o 
  12   0   0       50.61       51.80     16.70 o 
   1   1   0     6403.70     6072.25     55.02 o 
   2   1   0     6186.05     6038.36     31.38 o 
   3   1   0       67.00       68.78      4.89 o 
   4   1   0      211.83      218.92      5.57 o 
   5   1   0     4744.92     5149.57     27.11 o 
   6   1   0      646.59      721.75      8.99 o 
   7   1   0      106.14      100.41      4.10 o 
   8   1   0        0.92       -0.68      2.41 o 
   9   1   0       54.87       58.97      5.81 o 
  10   1   0        1.61        2.98      3.31 o 
  11   1   0       14.38        9.48      7.44 o 
  12   1   0       77.35       23.77     33.88 o 
   0   2   0       21.61       28.21      2.28 o 
   1   2   0     1413.20     1399.53     10.44 o 
   2   2   0     5260.42     5103.25     28.12 o 
   3   2   0      165.91      160.94      4.57 o 
   4   2   0       53.94       55.94      2.97 o 
   5   2   0     1847.14     1966.78     16.27 o 
   6   2   0      421.28      452.67      7.25 o 
   7   2   0       42.80       37.38      3.43 o 
   8   2   0        5.48        2.31      2.52 o 
   9   2   0       24.29       31.23      4.59 o 
  10   2   0      220.85      232.26     11.97 o 
  11   2   0       27.45       28.98      8.85 o 
  12   2   0        7.29        7.85     12.98 o 
   1   3   0     1297.23     1215.78      9.91 o 
   2   3   0      208.80      182.52      4.30 o 
   3   3   0      222.69      204.18      4.88 o 
   4   3   0      910.14      911.47     11.03 o 
   5   3   0       53.30       53.75      3.42 o 
   6   3   0       48.80       54.19      3.59 o 
   7   3   0       98.73       85.01      4.68 o 
   8   3   0        5.01        3.82      2.22 o 
   9   3   0       26.44       32.68      4.75 o 
  10   3   0        2.99        3.52      4.18 o 
  11   3   0       71.90       41.10     39.48 o 
  12   3   0       17.83        6.76     15.14 o 
   0   4   0     1099.17     1070.84     25.53 o 
   1   4   0      897.40      818.73     11.00 o 
   2   4   0       65.49       62.21      3.09 o 
   3   4   0      226.13      213.84      5.44 o 
   4   4   0       72.83       51.55      3.34 o 
   5   4   0      183.36      172.96      5.61 o 
   6   4   0       30.74       29.34      3.11 o 
   7   4   0      320.70      333.00      9.60 o 
   8   4   0        7.75        8.39      2.63 o 
   9   4   0      272.81      308.15     10.68 o 
  10   4   0      108.55      117.96      9.63 o 
  11   4   0        5.66       -3.60      3.60 o 
  12   4   0        9.73        7.92     11.61 o 
   1   5   0      254.34      225.55      5.10 o 
   2   5   0        3.39       -0.16      1.31 o 
   3   5   0      244.14      230.84      6.17 o 
   4   5   0      150.69      157.67      5.39 o 
   5   5   0      112.46      117.37      4.98 o 
   6   5   0       64.77       65.28      5.52 o 
   7   5   0      190.65      200.68      7.89 o 
   8   5   0        7.67        3.80      2.89 o 
   9   5   0        8.22        9.25      3.47 o 
  10   5   0        0.53       -1.98      4.22 o 
  11   5   0       60.94       16.10     24.27 o 
  12   5   0        0.34        1.13      7.38 o 
   0   6   0      246.40      211.64      8.58 o 
   1   6   0     1212.97     1185.93     14.12 o 
   2   6   0       41.56       45.60      3.06 o 
   3   6   0      232.58      224.06      6.03 o 
   4   6   0      743.00      722.13     12.18 o 
   5   6   0       25.00       24.34      3.14 o 
   6   6   0       68.38       57.17      5.89 o 
   7   6   0      344.14      341.31     11.78 o 
   8   6   0        5.21        5.32      2.95 o 
   9   6   0       45.00       57.51      6.07 o 
  10   6   0        1.33       -2.12      4.48 o 
  11   6   0        0.01       -1.30      6.19 o 
  12   6   0        4.25       -3.07      6.44 o 
   1   7   0        9.46        7.38      3.17 o 
   2   7   0      341.76      313.79      7.27 o 
   3   7   0       92.79       96.45      4.51 o 
   4   7   0       55.67       50.21      3.79 o 
   5   7   0      158.61      151.70      8.17 o 
   6   7   0      284.31      260.01     10.28 o 
   7   7   0        9.69       10.97      3.84 o 
   8   7   0        8.78        7.67      3.22 o 
   9   7   0       37.98       43.42      5.61 o 
  10   7   0      135.37      166.12     14.76 o 
  11   7   0        5.46       -0.31      5.28 o 
  12   7   0        5.31        5.63      7.63 o 
   0   8   0      284.87      312.18     16.89 o 
   1   8   0      759.22      769.78     18.28 o 
   2   8   0       96.93       91.84      4.59 o 
   3   8   0      462.78      457.60      9.48 o 
   4   8   0       83.91       79.85      4.66 o 
   5   8   0      322.22      353.79      9.53 o 
   6   8   0       58.44       55.70      6.35 o 
   7   8   0        3.90        6.22      3.49 o 
   8   8   0       15.19       11.38      4.98 o 
   9   8   0       41.17       58.82      7.45 o 
  10   8   0        0.01       -5.81      5.81 o 
  11   8   0       12.42        5.07      7.70 o 
   1   9   0      250.09      253.60      9.45 o 
   2   9   0        9.41        6.23      2.80 o 
   3   9   0       70.87       67.35      4.62 o 
   4   9   0       76.84       75.06      4.87 o 
   5   9   0      224.97      214.79      9.82 o 
   6   9   0        6.38        5.21      3.25 o 
   7   9   0      319.44      360.57     12.06 o 
   8   9   0       58.73       69.33      9.92 o 
   9   9   0       31.40       34.66     13.39 o 
  10   9   0       88.76       97.47     20.77 o 
  11   9   0      298.76      391.01     35.97 o 
   0  10   0      383.98      352.66     20.52 o 
   1  10   0      425.35      441.17     17.58 o 
   2  10   0      205.79      201.26      9.14 o 
   3  10   0        1.79        0.01      2.34 o 
   4  10   0      327.65      334.40      9.47 o 
   5  10   0      320.46      316.65      9.47 o 
   6  10   0     2240.48     2317.94     30.25 o 
   7  10   0        3.95        3.44      3.66 o 
   8  10   0       73.20       76.96      7.74 o 
   9  10   0      119.33      129.39     11.56 o 
  10  10   0      160.49      172.34     13.36 o 
   1  11   0       27.76       16.58      4.92 o 
   2  11   0      399.57      426.78     17.11 o 
   3  11   0      682.34      668.23     21.38 o 
   4  11   0      548.55      571.70     14.00 o 
   5  11   0      155.78      166.34      7.61 o 
   6  11   0      593.79      629.19     16.35 o 
   7  11   0        5.26        7.17      4.29 o 
   8  11   0       45.16       42.98      6.68 o 
   9  11   0      166.56      202.92     13.70 o 
  10  11   0        0.29       -0.37      7.42 o 
   0  12   0      138.74      130.75     15.33 o 
   1  12   0      270.01      293.80     14.95 o 
   2  12   0       74.56       81.30     10.32 o 
   3  12   0        0.05        0.91      4.57 o 
   4  12   0      946.79     1018.04     28.35 o 
   5  12   0      115.32      107.07      8.85 o 
   6  12   0       44.12       46.44      6.38 o 
   7  12   0       48.87       47.48      7.07 o 
   8  12   0        1.00        6.24      5.10 o 
   9  12   0      113.07      143.38     13.62 o 
   1  13   0        0.01       -2.19      4.10 o 
   2  13   0      243.92      238.28     24.62 o 
   3  13   0       35.54       36.81      7.92 o 
   4  13   0        3.31       10.79      5.89 o 
   5  13   0        1.17       -1.61      4.52 o 
   6  13   0       50.15       41.67      7.61 o 
   7  13   0       27.73       14.22      4.45 o 
   8  13   0        0.83        2.76      7.23 o 
   9  13   0        7.33        9.68      8.68 o 
   0  14   0       19.41       28.09     10.20 o 
   1  14   0      100.91      127.47     11.67 o 
   2  14   0       16.01       14.34      6.00 o 
   3  14   0       56.28       66.68     10.39 o 
   4  14   0        8.94       12.23      6.49 o 
   5  14   0        2.77        6.03      6.17 o 
   6  14   0        3.19        4.71      3.74 o 
   7  14   0        3.48        2.79      4.87 o 
   8  14   0        0.23        4.40      9.06 o 
   1  15   0        0.10        1.21      5.05 o 
   2  15   0        0.11       -2.54      5.33 o 
   3  15   0        8.64       -1.77      5.43 o 
   4  15   0        0.10        4.09      4.20 o 
   5  15   0       22.22        5.93      5.18 o 
   6  15   0        2.05       -4.75     10.51 o 
   7  15   0       15.62        3.87      6.28 o 
   0  16   0       13.43       18.83     10.51 o 
   1  16   0        1.91        3.83      6.09 o 
   2  16   0        0.07        2.34      5.71 o 
   3  16   0        0.08        0.71      4.78 o 
   4  16   0        0.35        2.37      5.37 o 
   5  16   0        0.00       -4.71      4.71 o 
   6  16   0        1.73       -1.56      5.61 o 
   1  17   0        0.74       -5.25      6.00 o 
   2  17   0        0.52       -0.64      6.35 o 
   3  17   0        0.14       -4.79      4.79 o 
   4  17   0        0.62       -1.12      5.11 o 
   0  18   0       12.69       26.78     13.76 o 
   1  18   0        1.45       10.96      8.41 o 
   2  18   0        0.00        4.64      7.95 o 
 -13   0   1        1.41        2.38     12.76 o 
 -11   0   1      172.03      195.63     22.27 o 
  -9   0   1      197.85      238.92     12.70 o 
  -7   0   1      337.49      361.92     10.01 o 
  -5   0   1      706.91      734.91     13.94 o 
  -3   0   1     6641.76     6595.42     47.84 o 
  -1   0   1       59.55       50.17      3.19 o 
   1   0   1     1252.75     1151.86     11.75 o 
   3   0   1     1325.10     1440.55     19.16 o 
   5   0   1      148.05      147.30      7.71 o 
   7   0   1       46.22       46.78      6.54 o 
   9   0   1      505.89      489.92     25.65 o 
  11   0   1        3.95       17.96     11.45 o 
 -13   1   1       14.44       14.70     24.49 o 
 -12   1   1        0.08       -3.21      4.86 o 
 -11   1   1       74.10       85.17     12.42 o 
 -10   1   1        6.83        2.65      5.19 o 
  -9   1   1        2.50        3.08      2.57 o 
  -8   1   1       16.58       12.31      2.65 o 
  -7   1   1      681.98      716.40      9.90 o 
  -6   1   1      706.16      778.37      9.62 o 
  -5   1   1      450.30      489.06      6.97 o 
  -4   1   1      992.62     1015.63      9.83 o 
  -3   1   1      563.25      539.10      6.15 o 
  -2   1   1     2112.20     2057.64     13.50 o 
  -1   1   1     3381.13     3269.86     18.09 o 
   0   1   1      315.20      276.20      6.00 o 
   1   1   1     9768.68     8880.83     43.80 o 
   2   1   1      151.74      134.23      3.59 o 
   3   1   1      969.62      913.03      8.15 o 
   4   1   1      524.79      520.05      7.73 o 
   5   1   1     2039.89     2160.95     16.67 o 
   6   1   1        1.25       -0.50      1.22 o 
   7   1   1       75.05       78.65      4.31 o 
   8   1   1        0.33        0.98      2.44 o 
   9   1   1      179.63      187.72      8.51 o 
  10   1   1       36.30       37.42      5.43 o 
  11   1   1       16.53       16.48      6.03 o 
  12   1   1        1.45        3.15      8.11 o 
 -12   2   1       19.56        5.41      7.26 o 
 -11   2   1       27.29       20.56      8.17 o 
 -10   2   1      353.84      411.08     20.56 o 
  -9   2   1        6.67        6.98      3.18 o 
  -8   2   1      262.33      292.54      8.09 o 
  -7   2   1      200.38      215.60      8.58 o 
  -6   2   1      746.46      761.18      9.63 o 
  -5   2   1     1101.90     1150.11     11.79 o 
  -4   2   1        1.27        0.41      1.24 o 
  -3   2   1       94.56      102.17      3.49 o 
  -2   2   1     9397.32     9046.91     44.50 o 
  -1   2   1     2300.99     2316.44     13.30 o 
   0   2   1     3259.44     3091.23     18.16 o 
   1   2   1      276.54      254.33      5.35 o 
   2   2   1     3936.58     3774.65     22.87 o 
   3   2   1      391.48      371.89      7.22 o 
   4   2   1      501.96      516.98      6.57 o 
   5   2   1      915.77     1045.62     11.64 o 
   6   2   1      931.20     1019.13     15.34 o 
   7   2   1       80.01       64.23      4.15 o 
   8   2   1       22.91       36.41      4.58 o 
   9   2   1      306.63      310.07     10.68 o 
  10   2   1       20.82       13.96      4.12 o 
  11   2   1       10.74       16.41      5.93 o 
  12   2   1       29.99       15.56     26.93 o 
 -12   3   1        0.01       -0.07      5.62 o 
 -11   3   1        1.26        0.37      5.44 o 
 -10   3   1      128.15      164.13     10.63 o 
  -9   3   1        1.13        0.42      2.87 o 
  -8   3   1        9.90        6.81      2.40 o 
  -7   3   1        3.40        3.07      1.76 o 
  -6   3   1       32.06       30.70      3.10 o 
  -5   3   1      103.71       99.17      4.23 o 
  -4   3   1      256.80      251.64      5.83 o 
  -3   3   1      556.85      504.34     14.14 o 
  -2   3   1        0.07        0.49      0.95 o 
  -1   3   1     1038.22      989.25      9.57 o 
   0   3   1        1.56        0.79      0.95 o 
   1   3   1     4790.80     4462.29     39.76 o 
   2   3   1     3938.49     3715.64     23.74 o 
   3   3   1     1531.95     1504.08     13.54 o 
   4   3   1        6.50        1.38      1.20 o 
   5   3   1      230.56      226.54      5.43 o 
   6   3   1      416.85      417.68      9.91 o 
   7   3   1      493.11      490.16     11.59 o 
   8   3   1       62.61       70.83      7.31 o 
   9   3   1      261.80      274.11     10.25 o 
  10   3   1        7.41        3.29      3.57 o 
  11   3   1       15.40       10.64      5.21 o 
  12   3   1        0.16       -0.73      5.50 o 
 -12   4   1        2.23        0.76      6.07 o 
 -11   4   1        5.02        2.56      4.04 o 
 -10   4   1       12.82       10.48      5.45 o 
  -9   4   1       36.17       43.63      5.14 o 
  -8   4   1      119.64      112.94      5.71 o 
  -7   4   1       37.06       25.09      3.38 o 
  -6   4   1        0.40        0.84      1.76 o 
  -5   4   1       78.46       82.31      4.16 o 
  -4   4   1      248.10      223.91      5.92 o 
  -3   4   1        9.31       10.20      1.93 o 
  -2   4   1      447.51      468.48      6.80 o 
  -1   4   1     7408.10     7248.32     45.23 o 
   0   4   1     1462.94     1503.34     14.00 o 
   1   4   1      143.71      128.84      4.12 o 
   2   4   1       41.99       33.42      2.56 o 
   3   4   1      225.55      207.80      5.34 o 
   4   4   1     1143.22     1171.83     13.23 o 
   5   4   1       11.24        6.73      1.70 o 
   6   4   1      113.80      114.60      6.53 o 
   7   4   1        4.05       -0.23      2.20 o 
   8   4   1      146.44      153.33      7.63 o 
   9   4   1       68.62       80.73      6.53 o 
  10   4   1       20.74       25.43      5.12 o 
  11   4   1       12.34        1.36      3.14 o 
  12   4   1        5.55       -5.26      7.57 o 
 -12   5   1       23.29       14.97     23.37 o 
 -11   5   1       41.75       56.56     15.64 o 
 -10   5   1        4.53        5.01      5.13 o 
  -9   5   1       77.81      108.97      7.32 o 
  -8   5   1       36.14       31.91      3.94 o 
  -7   5   1      533.13      528.86     16.52 o 
  -6   5   1       14.18       12.50      2.73 o 
  -5   5   1       61.52       70.36      4.24 o 
  -4   5   1      145.54      137.41      5.18 o 
  -3   5   1      812.24      768.96     10.09 o 
  -2   5   1       39.15       50.57      3.20 o 
  -1   5   1      771.77      741.63     13.86 o 
   0   5   1      111.16       81.45      4.11 o 
   1   5   1      102.86      103.60      5.98 o 
   2   5   1        3.38        6.62      1.79 o 
   3   5   1      731.08      729.29     10.80 o 
   4   5   1      327.54      312.83      7.25 o 
   5   5   1        0.07        1.04      1.68 o 
   6   5   1       42.69       27.81      3.64 o 
   7   5   1       28.01       23.25      3.82 o 
   8   5   1       12.69        9.65      3.22 o 
   9   5   1       62.90       77.61      6.41 o 
  10   5   1        0.14       -1.37      3.51 o 
  11   5   1        9.92       -0.26      5.29 o 
  12   5   1       17.48        2.13      8.82 o 
 -12   6   1        2.85        2.06      6.63 o 
 -11   6   1       35.11        6.91     13.20 o 
 -10   6   1        3.39        3.74      4.92 o 
  -9   6   1       29.86       34.15      5.16 o 
  -8   6   1       16.90       13.63      4.06 o 
  -7   6   1      720.69      722.37     16.53 o 
  -6   6   1      274.19      264.22      8.08 o 
  -5   6   1      231.34      197.36      6.80 o 
  -4   6   1      238.82      233.73      6.26 o 
  -3   6   1       85.62       75.21      3.86 o 
  -2   6   1      960.79      922.99     11.42 o 
  -1   6   1      293.70      280.71      6.72 o 
   0   6   1      373.11      335.45     11.20 o 
   1   6   1      211.60      207.15      6.30 o 
   2   6   1      140.74      114.62      4.47 o 
   3   6   1      226.89      215.80      6.49 o 
   4   6   1        0.01        0.48      1.80 o 
   5   6   1      236.29      226.98      6.98 o 
   6   6   1      274.18      256.98     10.02 o 
   7   6   1       93.81      102.70      7.69 o 
   8   6   1        5.59        6.59      2.91 o 
   9   6   1      135.48      160.09      8.52 o 
  11   6   1       39.44       21.76     23.05 o 
  12   6   1       14.89       -0.81      8.45 o 
 -12   7   1        0.01        6.38     13.26 o 
 -11   7   1        1.92        5.69     10.07 o 
 -10   7   1       27.74       30.50      8.03 o 
  -9   7   1        0.63        5.66      4.34 o 
  -8   7   1       66.67       76.04      7.10 o 
  -7   7   1      261.97      262.13     10.64 o 
  -6   7   1      109.49      110.10      6.70 o 
  -5   7   1       52.17       49.54      3.94 o 
  -4   7   1      314.56      291.37      7.37 o 
  -3   7   1      159.21      149.38      5.36 o 
  -2   7   1      183.47      184.32      6.19 o 
  -1   7   1       17.71       18.77      2.70 o 
   0   7   1      344.13      311.10      9.16 o 
   1   7   1        5.53        2.56      1.97 o 
   2   7   1        1.10        0.13      1.85 o 
   3   7   1       16.08       10.07      2.80 o 
   4   7   1      260.93      253.77      9.04 o 
   5   7   1      262.00      279.44      8.22 o 
   6   7   1       79.30       75.32      6.44 o 
   7   7   1       22.69       14.10      3.50 o 
   8   7   1       41.09       37.01      5.03 o 
   9   7   1       69.48       88.54     14.19 o 
  10   7   1       27.09       15.38     20.74 o 
  11   7   1       26.97       17.91     24.40 o 
 -11   8   1        0.63        6.07     11.89 o 
 -10   8   1        2.76        1.88     10.14 o 
  -9   8   1       28.14       36.05      8.64 o 
  -8   8   1        5.60        3.42      3.45 o 
  -7   8   1       33.89       18.07      5.06 o 
  -6   8   1       18.80       22.81      3.55 o 
  -5   8   1       10.07        7.80      2.57 o 
  -4   8   1        4.30        2.15      2.08 o 
  -3   8   1      136.09      126.27      5.23 o 
  -2   8   1     1007.44     1073.35     15.49 o 
  -1   8   1     1002.40      997.95     17.46 o 
   0   8   1     1354.47     1439.40     21.37 o 
   1   8   1      126.06      111.74     10.67 o 
   2   8   1        8.96        4.92      2.63 o 
   3   8   1      512.34      503.26     11.62 o 
   4   8   1      535.45      526.81     13.08 o 
   5   8   1       60.90       65.87      5.11 o 
   6   8   1      177.37      183.00     10.80 o 
   7   8   1       43.31       40.16      5.98 o 
   8   8   1       68.94       84.20      8.11 o 
   9   8   1        0.44       -1.26      4.14 o 
  10   8   1      251.68      330.70     19.63 o 
  11   8   1      104.85      141.51     20.02 o 
 -11   9   1      117.80      213.15     28.28 o 
 -10   9   1       28.98       31.41      8.27 o 
  -9   9   1        0.44        1.11      5.25 o 
  -8   9   1        8.75        3.36      3.74 o 
  -7   9   1       13.82       11.23      3.66 o 
  -6   9   1      165.33      160.08      6.86 o 
  -5   9   1      801.65      798.80     13.88 o 
  -4   9   1       65.08       60.61      4.60 o 
  -3   9   1        5.45        5.60      2.61 o 
  -2   9   1       77.28       91.96      5.36 o 
  -1   9   1      451.01      498.63     14.59 o 
   0   9   1      210.73      205.26      9.76 o 
   1   9   1       27.64       16.87      9.85 o 
   2   9   1        8.29        6.10      2.97 o 
   3   9   1       28.13       30.36      4.16 o 
   4   9   1      197.85      206.25      8.40 o 
   5   9   1      364.47      398.30     11.75 o 
   6   9   1      125.16      121.26      8.24 o 
   7   9   1       80.38       77.26      7.51 o 
   8   9   1      203.06      252.47     19.25 o 
   9   9   1        4.34        5.63      4.87 o 
  10   9   1        1.69        2.49      7.14 o 
  11   9   1       34.09       35.46     10.89 o 
 -10  10   1        1.61       -3.76      6.15 o 
  -9  10   1       13.75       17.91      6.96 o 
  -8  10   1      115.56      142.88      8.92 o 
  -7  10   1        0.01       -2.27      3.04 o 
  -6  10   1        2.15       -1.40      3.11 o 
  -5  10   1      287.08      285.74      8.97 o 
  -4  10   1        5.22        2.55      2.72 o 
  -3  10   1       10.35        9.82      3.15 o 
  -2  10   1       30.67       15.51      3.86 o 
  -1  10   1       46.05       42.29      5.36 o 
   0  10   1       53.53       45.47      5.36 o 
   1  10   1     1209.85     1189.54     71.95 o 
   2  10   1       53.16       44.12      6.86 o 
   3  10   1      862.57      881.08     19.74 o 
   4  10   1      115.49      109.25      6.77 o 
   5  10   1        7.41        7.73      3.28 o 
   6  10   1      294.19      293.88     11.29 o 
   7  10   1        0.06        0.31      3.52 o 
   8  10   1      106.21      132.43      9.32 o 
   9  10   1       95.88       96.44     11.95 o 
  10  10   1        3.11       -1.00     12.64 o 
 -10  11   1        0.01        4.92      8.01 o 
  -9  11   1        6.36        5.66      6.51 o 
  -8  11   1        1.66       -4.68      4.68 o 
  -7  11   1        7.36        4.63      3.73 o 
  -6  11   1       17.26       26.35      5.26 o 
  -5  11   1      519.53      516.72     13.70 o 
  -4  11   1      179.01      168.43     11.72 o 
  -3  11   1      241.42      238.54      9.11 o 
  -2  11   1      175.10      160.99      8.92 o 
  -1  11   1      427.21      446.20     14.06 o 
   0  11   1      263.08      246.73     13.03 o 
   1  11   1      172.50      176.30     14.83 o 
   2  11   1        0.93        0.79      3.26 o 
   3  11   1       52.51       45.75      6.28 o 
   4  11   1        8.63        7.28      3.61 o 
   5  11   1        2.56       -0.66      3.19 o 
   6  11   1       32.24       37.57      5.73 o 
   7  11   1       41.85       48.89      6.53 o 
   8  11   1      128.42      146.36      9.71 o 
   9  11   1       87.65      111.52      9.77 o 
  10  11   1        0.02        6.21      7.78 o 
  -9  12   1        0.64       -0.72      7.17 o 
  -8  12   1      142.31      154.92     12.84 o 
  -7  12   1        0.05       -4.01      4.51 o 
  -6  12   1        3.90        6.16      4.86 o 
  -5  12   1       38.15       47.56      5.98 o 
  -4  12   1        1.19        1.56      3.22 o 
  -3  12   1        4.00        5.48      3.88 o 
  -2  12   1        8.39        6.17      3.71 o 
  -1  12   1       88.94       99.63     12.89 o 
   0  12   1      186.69      202.18     14.92 o 
   1  12   1       36.05       38.25      8.16 o 
   2  12   1        0.00       -2.89      3.34 o 
   3  12   1      514.81      571.23     25.24 o 
   4  12   1      235.33      232.59     12.12 o 
   5  12   1       58.10       47.37      6.21 o 
   6  12   1        2.37        0.56      4.01 o 
   7  12   1       14.82       14.43      5.08 o 
   8  12   1       90.57      118.86     11.41 o 
   9  12   1       73.88       68.90     11.04 o 
  -9  13   1       46.13       39.46     12.87 o 
  -8  13   1       14.80        9.09      9.82 o 
  -7  13   1       37.69       37.15      7.71 o 
  -6  13   1        1.44       -0.59      4.62 o 
  -5  13   1       92.37       85.86      7.54 o 
  -4  13   1      186.40      197.50     11.11 o 
  -3  13   1      101.11       92.63      8.37 o 
  -2  13   1      227.82      194.01     13.15 o 
  -1  13   1       11.57       21.06      6.19 o 
   0  13   1       39.26       31.61      7.12 o 
   1  13   1       90.44       92.77     11.51 o 
   2  13   1       10.91        6.95      5.04 o 
   3  13   1        3.75        6.67      5.07 o 
   4  13   1      201.75      187.26     13.78 o 
   5  13   1       19.20       16.48      6.70 o 
   6  13   1       62.23       74.28     13.50 o 
   7  13   1       25.11       11.20      6.37 o 
   8  13   1       57.01       65.84      8.79 o 
   9  13   1        0.00        3.63      7.56 o 
  -8  14   1        7.64        2.09      9.17 o 
  -7  14   1        9.67        8.84      6.69 o 
  -6  14   1        0.25       -2.12      4.05 o 
  -5  14   1        3.20        4.42      6.37 o 
  -4  14   1       33.50       32.60      8.63 o 
  -3  14   1        0.02        2.54      5.30 o 
  -2  14   1       10.27        7.88      5.79 o 
  -1  14   1       17.23       14.30      6.20 o 
   0  14   1        0.30        1.96      4.94 o 
   1  14   1        0.79       -3.53      4.79 o 
   2  14   1      206.22      232.83     15.23 o 
   3  14   1      314.15      328.43     18.25 o 
   4  14   1        0.14       -4.92      5.25 o 
   5  14   1        5.07       -2.49      5.21 o 
   6  14   1        0.18       -1.81      6.94 o 
   7  14   1        0.00       -1.23      4.08 o 
   8  14   1        7.80        3.94      6.00 o 
  -7  15   1        6.43       -0.43      8.88 o 
  -6  15   1        2.12        0.83      4.96 o 
  -5  15   1       17.35        4.76      7.04 o 
  -4  15   1       32.19        9.57     14.86 o 
  -3  15   1        1.55       -2.06      5.69 o 
  -2  15   1        0.17        1.02      5.29 o 
  -1  15   1        0.63       -1.40      5.14 o 
   0  15   1       15.57       10.26      7.35 o 
   1  15   1        2.34       -0.99      5.97 o 
   2  15   1        5.03        4.31      6.21 o 
   3  15   1        5.43       -0.85      5.63 o 
   4  15   1        0.00        1.45      3.82 o 
   5  15   1        1.27        0.27      5.07 o 
   6  15   1       18.55        9.23      9.23 o 
   7  15   1       11.66       13.92     11.45 o 
  -6  16   1        0.98       -1.53      5.99 o 
  -5  16   1        0.60        1.71      5.17 o 
  -4  16   1        7.58        1.40      5.75 o 
  -3  16   1        0.35        1.94      4.49 o 
  -2  16   1        1.30       -3.07      6.07 o 
  -1  16   1        0.34       -2.15      9.29 o 
   0  16   1       10.69       12.62      6.70 o 
   1  16   1        1.85       -3.75      5.30 o 
   2  16   1        0.76       -1.74      6.73 o 
   3  16   1       20.82       20.25     16.83 o 
   4  16   1        0.06        4.27      5.86 o 
   5  16   1        6.14        0.44      5.77 o 
   6  16   1        8.85        8.58      6.64 o 
  -4  17   1       12.22        6.88     12.45 o 
  -3  17   1        0.05       -4.41      4.41 o 
  -2  17   1        3.54       -2.69      6.16 o 
  -1  17   1        0.14       -5.90      6.63 o 
   0  17   1        2.51        6.34      6.61 o 
   1  17   1       40.08       51.40     10.76 o 
   2  17   1       43.26       57.48     11.28 o 
   3  17   1        4.06        2.01      7.23 o 
   4  17   1       12.05        5.76      5.51 o 
  -2  18   1        9.35        5.16      6.15 o 
  -1  18   1       15.85       13.87      8.85 o 
   0  18   1        2.61        8.67      8.11 o 
   1  18   1        2.54        2.49      7.50 o 
   2  18   1        0.38        2.87      8.06 o 
 -12   0   2       82.68       -0.63      6.01 o 
 -10   0   2      353.80      448.82     30.22 o 
  -8   0   2      864.92      873.75     16.71 o 
  -6   0   2     2041.28     2129.37     25.61 o 
  -4   0   2       48.27       36.35      4.13 o 
  -2   0   2     1860.18     1815.79     17.50 o 
   0   0   2      201.45      157.44      6.19 o 
   2   0   2     4125.67     3814.38     25.97 o 
   4   0   2      528.29      562.34     13.59 o 
   6   0   2       37.02       39.62      3.76 o 
   8   0   2       71.85       67.55      7.66 o 
  10   0   2      107.63      111.31     11.58 o 
  12   0   2       12.20        4.88     12.01 o 
 -13   1   2       14.73        7.91      8.35 o 
 -12   1   2       50.37       -1.26      4.10 o 
 -11   1   2      119.21      143.45     20.46 o 
 -10   1   2       81.27      115.16     17.14 o 
  -9   1   2        4.15        3.18      3.49 o 
  -8   1   2       64.14       70.28      4.19 o 
  -7   1   2        5.46        3.77      1.76 o 
  -6   1   2        2.88        2.81      1.59 o 
  -5   1   2       48.95       40.03      2.66 o 
  -4   1   2        2.30        1.22      1.07 o 
  -3   1   2       35.43       32.45      1.87 o 
  -2   1   2      439.92      414.20      4.20 o 
  -1   1   2     2026.55     1940.97     20.25 o 
   0   1   2       18.92       22.83      1.60 o 
   1   1   2     1858.84     1698.52     10.47 o 
   2   1   2      641.87      601.37      8.57 o 
   3   1   2        8.55        9.25      1.76 o 
   4   1   2     1553.23     1631.90     19.82 o 
   5   1   2      588.00      671.55     11.62 o 
   6   1   2        4.77        6.24      2.24 o 
   7   1   2       13.94       16.08      3.07 o 
   8   1   2       62.84       85.17      6.22 o 
   9   1   2      197.14      180.61      8.96 o 
  10   1   2        2.75        2.53      3.56 o 
  11   1   2        2.29       12.07      5.10 o 
  12   1   2        4.04       11.15     10.60 o 
 -12   2   2        1.83        0.51      5.64 o 
 -11   2   2        0.01        4.88      6.35 o 
 -10   2   2       27.74       26.51      8.12 o 
  -9   2   2        5.84        6.73      3.86 o 
  -8   2   2      271.08      268.53      7.69 o 
  -7   2   2      569.57      610.88      9.92 o 
  -6   2   2      124.08      115.36      4.77 o 
  -5   2   2        8.55        8.41      1.73 o 
  -4   2   2        0.43        1.38      1.14 o 
  -3   2   2        3.67        2.26      1.13 o 
  -2   2   2     7981.21     7973.84     36.24 o 
  -1   2   2     4472.56     4435.93     24.29 o 
   0   2   2       27.63       30.33      2.40 o 
   1   2   2     5333.58     5166.25     35.80 o 
   2   2   2     3128.82     3111.42     22.45 o 
   3   2   2       97.16       77.34      3.59 o 
   4   2   2     1149.70     1181.02     14.27 o 
   5   2   2       44.59       43.19      3.71 o 
   6   2   2       27.71       27.69      3.69 o 
   7   2   2        3.57        5.40      2.38 o 
   8   2   2       24.24       26.58      4.05 o 
   9   2   2       26.85       22.80      4.39 o 
  10   2   2       74.27       78.73      7.27 o 
  11   2   2        4.05        6.40      4.56 o 
  12   2   2       13.90       30.29     10.23 o 
 -12   3   2       62.48       67.82     17.96 o 
 -11   3   2       30.61       11.03     18.64 o 
 -10   3   2        8.42       10.91      6.43 o 
  -9   3   2       24.51       24.58      4.13 o 
  -8   3   2      453.49      484.08     10.28 o 
  -7   3   2      507.20      497.78      9.13 o 
  -6   3   2      231.79      245.37      6.09 o 
  -5   3   2      419.04      434.36      8.09 o 
  -4   3   2      230.76      215.01      5.39 o 
  -3   3   2     1776.17     1875.28     14.15 o 
  -2   3   2    18872.14    18277.21    157.94 o 
  -1   3   2    71745.42    60924.93    566.78 o 
   0   3   2    16439.61    16025.98     76.12 o 
   1   3   2      391.22      319.31      6.89 o 
   2   3   2        6.02        3.71      1.14 o 
   3   3   2     2008.02     2073.09     18.32 o 
   4   3   2      342.75      395.20      8.33 o 
   5   3   2      304.03      298.98      8.01 o 
   6   3   2       67.92       67.94      5.59 o 
   7   3   2      132.10      132.35      6.59 o 
   8   3   2       29.79       26.44      4.14 o 
   9   3   2      178.07      175.05      8.59 o 
  10   3   2      122.33      124.20     11.02 o 
  11   3   2        0.77        1.02      3.51 o 
  12   3   2       16.49       14.67      9.95 o 
 -12   4   2        1.73        5.25      6.63 o 
 -11   4   2        1.49        2.38      3.92 o 
 -10   4   2       45.25       45.24      9.73 o 
  -9   4   2       40.24       32.61      4.78 o 
  -8   4   2       16.55       12.97      3.21 o 
  -7   4   2       35.18       29.20      3.15 o 
  -6   4   2      324.17      305.27      7.80 o 
  -5   4   2        0.75       -0.46      1.46 o 
  -4   4   2      565.97      608.62      8.67 o 
  -3   4   2     5139.18     5324.90     29.93 o 
  -2   4   2     1972.36     1988.42     16.63 o 
  -1   4   2    13820.04    13695.29    105.17 o 
   0   4   2       93.32       95.74      3.12 o 
   1   4   2       20.79        8.45      2.03 o 
   2   4   2      494.71      473.82      8.47 o 
   3   4   2       90.62      110.83      4.38 o 
   4   4   2     3711.74     4043.19     30.61 o 
   5   4   2      763.28      770.97     15.82 o 
   6   4   2       59.22       52.83      4.64 o 
   7   4   2       62.94       61.62      5.31 o 
   8   4   2      166.23      167.56     11.01 o 
   9   4   2       64.12       82.36      6.60 o 
  10   4   2       53.35       45.46      6.25 o 
  11   4   2       20.84        0.17      5.85 o 
  12   4   2       14.99       -3.13      6.63 o 
 -12   5   2       10.09        3.91      6.25 o 
 -11   5   2       20.83        1.27     13.33 o 
 -10   5   2        2.88        8.04      6.66 o 
  -9   5   2        5.90       11.00      3.60 o 
  -8   5   2        2.26        2.08      2.63 o 
  -7   5   2       23.15       19.39      3.23 o 
  -6   5   2      856.38      897.78     13.71 o 
  -5   5   2       85.60       81.11      5.10 o 
  -4   5   2        0.50        1.19      1.55 o 
  -3   5   2      834.54      792.09     10.22 o 
  -2   5   2     2539.40     2603.55     21.07 o 
  -1   5   2     1069.70     1015.68     11.71 o 
   0   5   2       60.94       69.59      3.65 o 
   1   5   2       29.81       35.49      3.50 o 
   2   5   2       12.04       12.35      2.24 o 
   3   5   2       27.98       29.33      3.78 o 
   4   5   2      239.86      253.24      7.06 o 
   5   5   2       31.41       20.38      3.03 o 
   6   5   2        8.71        5.35      2.43 o 
   7   5   2      106.95       98.42      6.06 o 
   8   5   2      309.99      332.75     10.86 o 
   9   5   2      106.51       93.78      7.03 o 
  10   5   2       36.03       38.95      6.98 o 
  11   5   2        0.86        2.82      4.95 o 
  12   5   2       15.64        4.25      8.45 o 
 -12   6   2       51.76       59.94     13.25 o 
 -11   6   2       10.01        9.78      7.69 o 
 -10   6   2        0.56        4.74      8.63 o 
  -9   6   2        1.53        3.25      3.74 o 
  -8   6   2       54.72       74.88      9.60 o 
  -7   6   2      830.02      832.64     14.52 o 
  -6   6   2        4.27        1.80      2.11 o 
  -5   6   2       55.39       45.46      3.59 o 
  -4   6   2       62.01       64.81      3.74 o 
  -3   6   2      108.07      110.37      4.88 o 
  -2   6   2       70.38       68.09      4.02 o 
  -1   6   2     2638.32     2682.20     29.79 o 
   0   6   2       59.06       44.13      3.50 o 
   1   6   2       55.36       37.80      3.88 o 
   2   6   2       22.38       21.61      2.98 o 
   3   6   2      254.24      227.77     10.30 o 
   4   6   2      583.86      595.39     15.46 o 
   5   6   2      778.20      809.81     13.85 o 
   6   6   2       92.95       95.36      5.81 o 
   7   6   2      165.11      165.92      7.60 o 
   8   6   2      199.20      207.25      9.02 o 
   9   6   2      266.84      266.47     12.66 o 
  10   6   2      364.70      416.69     19.02 o 
  11   6   2       71.25      110.17     19.08 o 
  12   6   2       45.74       21.01     35.13 o 
 -12   7   2        4.64        9.38     13.01 o 
 -11   7   2       87.24       98.20     14.35 o 
 -10   7   2       11.14       13.16      7.60 o 
  -9   7   2        9.78       11.59      4.46 o 
  -8   7   2      185.58      168.98     10.39 o 
  -7   7   2     2085.91     2241.33     26.61 o 
  -6   7   2     1268.18     1280.63     16.50 o 
  -5   7   2       54.28       50.86      4.05 o 
  -4   7   2       19.73       14.37      2.55 o 
  -3   7   2        0.04        1.06      1.83 o 
  -2   7   2      310.41      322.02      7.91 o 
  -1   7   2      262.10      274.78      7.68 o 
   0   7   2      296.22      309.20      8.09 o 
   1   7   2       99.37       88.03      4.77 o 
   2   7   2       73.93       81.21      6.63 o 
   3   7   2      647.90      642.90     20.77 o 
   4   7   2      265.22      314.99     10.70 o 
   5   7   2      189.43      192.84      9.02 o 
   6   7   2      310.10      321.51      9.76 o 
   7   7   2       40.47       36.82      5.64 o 
   8   7   2      798.08      897.89     21.63 o 
   9   7   2      171.79      185.94     11.03 o 
  10   7   2        4.23        1.72      3.36 o 
  11   7   2       42.65       15.60     19.52 o 
 -11   8   2        0.11       -3.44     11.57 o 
 -10   8   2       20.69       34.56      9.26 o 
  -9   8   2       13.38       15.62      5.82 o 
  -8   8   2       57.23       47.03      6.93 o 
  -7   8   2      937.65      945.17     23.20 o 
  -6   8   2        0.52       -0.13      2.24 o 
  -5   8   2     1551.51     1617.24     18.95 o 
  -4   8   2       84.02       80.14      5.04 o 
  -3   8   2      268.43      268.85      8.00 o 
  -2   8   2      722.98      711.48     12.47 o 
  -1   8   2      138.22      132.63      6.65 o 
   0   8   2     2058.24     2109.09     26.56 o 
   1   8   2       27.71       27.64      3.61 o 
   2   8   2      318.15      273.00      8.53 o 
   3   8   2       48.29       40.37      6.15 o 
   4   8   2      270.60      267.71     10.40 o 
   5   8   2       87.93       78.95      6.52 o 
   6   8   2      402.44      404.73     13.78 o 
   7   8   2      227.00      269.40     12.80 o 
   8   8   2      150.20      155.68     10.17 o 
   9   8   2        0.72        0.27      4.17 o 
  10   8   2        0.65        2.21      4.37 o 
  11   8   2        9.39        7.50      6.80 o 
 -11   9   2        2.37        4.32     13.76 o 
 -10   9   2       34.66       52.79     10.94 o 
  -9   9   2       17.27       21.80      6.75 o 
  -8   9   2        1.03       -3.98      3.98 o 
  -7   9   2        9.30        6.01      3.50 o 
  -6   9   2      199.23      172.20      7.22 o 
  -5   9   2     1594.48     1578.55     21.61 o 
  -4   9   2       83.05       87.46      5.66 o 
  -3   9   2        3.04        2.18      2.20 o 
  -2   9   2      205.73      192.28      7.96 o 
  -1   9   2       38.59       31.74      4.46 o 
   0   9   2       20.35       16.64      3.54 o 
   1   9   2       30.28       24.42      3.70 o 
   2   9   2       48.15       55.64      4.93 o 
   3   9   2       69.80       66.41      5.89 o 
   4   9   2        6.57        4.35      2.77 o 
   5   9   2      233.50      241.26     14.32 o 
   6   9   2      121.78      119.13      8.54 o 
   7   9   2        6.27        3.62      3.39 o 
   8   9   2      180.65      218.76     11.95 o 
   9   9   2       68.32       81.21      9.29 o 
  10   9   2        0.04       -1.58      6.49 o 
  11   9   2        3.18       -3.65      8.88 o 
 -10  10   2       34.51       45.40     10.99 o 
  -9  10   2       10.95       10.92      6.58 o 
  -8  10   2       58.93       59.97      8.79 o 
  -7  10   2        1.69        2.49      3.59 o 
  -6  10   2        4.01        3.88      3.23 o 
  -5  10   2       62.48       67.78      6.62 o 
  -4  10   2      382.75      383.48     11.01 o 
  -3  10   2      305.89      292.00      9.48 o 
  -2  10   2      305.69      314.86      9.47 o 
  -1  10   2       64.52       51.04      7.63 o 
   0  10   2      296.13      311.31     13.06 o 
   1  10   2      102.28       99.57      7.03 o 
   2  10   2       23.94       23.74      7.42 o 
   3  10   2        5.15        9.48      4.31 o 
   4  10   2       39.77       37.08      5.50 o 
   5  10   2       36.38       32.38      4.87 o 
   6  10   2       17.66       20.26      6.40 o 
   7  10   2       13.62       17.49      5.23 o 
   8  10   2        1.48       -2.16      4.11 o 
   9  10   2        0.04       -0.90      4.76 o 
  10  10   2        2.44        1.64      7.36 o 
 -10  11   2       26.77       36.10     16.95 o 
  -9  11   2       11.48       19.81      7.60 o 
  -8  11   2        0.17        1.47      7.31 o 
  -7  11   2        7.44        3.27      4.38 o 
  -6  11   2       46.75       52.06      5.83 o 
  -5  11   2        7.66        7.73      3.48 o 
  -4  11   2       32.94       28.44      4.54 o 
  -3  11   2        9.71        4.75      2.88 o 
  -2  11   2       33.67       36.14      5.29 o 
  -1  11   2      137.92      140.60      8.53 o 
   0  11   2        3.99        4.37      3.32 o 
   1  11   2       10.53        5.74      3.31 o 
   2  11   2       21.12       15.93      4.93 o 
   3  11   2       63.22       65.63      7.39 o 
   4  11   2       49.41       54.77      6.94 o 
   5  11   2        4.24        5.21      3.59 o 
   6  11   2        7.74        9.16      4.18 o 
   7  11   2        1.69       -0.54      4.02 o 
   8  11   2       40.64       35.29      7.20 o 
   9  11   2        1.61        0.33      4.88 o 
  10  11   2        3.57        2.20      7.45 o 
  -9  12   2       26.75       38.12     10.66 o 
  -8  12   2      109.69      150.49     15.59 o 
  -7  12   2      132.55      147.39     14.11 o 
  -6  12   2       35.42       39.07      6.80 o 
  -5  12   2        0.16       -2.51      3.09 o 
  -4  12   2       23.32       26.26      4.73 o 
  -3  12   2        8.88        8.41      3.84 o 
  -2  12   2       55.29       49.15      6.29 o 
  -1  12   2       12.43       18.12      4.41 o 
   0  12   2        0.55       -2.87      2.87 o 
   1  12   2        0.80       -2.87      2.87 o 
   2  12   2        0.35       -1.60      3.61 o 
   3  12   2       71.12       79.00      8.28 o 
   4  12   2       28.85       24.18      5.83 o 
   5  12   2       63.48       67.59      8.35 o 
   6  12   2       72.05       83.04      7.89 o 
   7  12   2        1.35       -0.08      4.08 o 
   8  12   2       41.71       14.46     13.64 o 
   9  12   2       32.26       51.58      8.45 o 
  -9  13   2        4.98        4.83     10.02 o 
  -8  13   2        1.73        1.81      7.61 o 
  -7  13   2       93.36      108.19     15.86 o 
  -6  13   2       36.67       32.98      6.96 o 
  -5  13   2       18.28       16.01      6.79 o 
  -4  13   2       23.94       24.65      5.33 o 
  -3  13   2       33.28       29.00      5.92 o 
  -2  13   2       33.70       36.19      6.17 o 
  -1  13   2       68.52       58.67      7.37 o 
   0  13   2       22.60       10.58      5.24 o 
   1  13   2        7.33       12.35      7.35 o 
   2  13   2       24.34       28.24      7.16 o 
   3  13   2      181.65      188.21     21.08 o 
   4  13   2      476.48      509.37     18.20 o 
   5  13   2      204.54      195.18     14.90 o 
   6  13   2       46.36       10.21     11.15 o 
   7  13   2        0.06       -0.72      3.10 o 
   8  13   2        9.63        3.66      4.16 o 
  -8  14   2        0.16        1.41      9.39 o 
  -7  14   2        0.79        2.34      8.90 o 
  -6  14   2        0.91        3.46      5.22 o 
  -5  14   2        0.30        1.30      4.47 o 
  -4  14   2        0.05       -1.26      4.12 o 
  -3  14   2       96.94      101.51      9.43 o 
  -2  14   2       40.55       41.86      8.21 o 
  -1  14   2       14.58       17.85      8.45 o 
   0  14   2       42.58       43.96      8.80 o 
   1  14   2      124.93      121.45     11.85 o 
   2  14   2      288.16      326.77     28.43 o 
   3  14   2      164.64      163.98     13.96 o 
   4  14   2      169.00       92.70     46.80 o 
   5  14   2      165.24      172.67     20.33 o 
   6  14   2       10.08        4.80      3.86 o 
   7  14   2        6.78        8.82      5.12 o 
   8  14   2        1.54       -4.29      4.29 o 
  -7  15   2        3.46        8.02      9.84 o 
  -6  15   2        0.12       -0.59      6.05 o 
  -5  15   2        2.25        3.66      4.91 o 
  -4  15   2      249.92      257.07     23.52 o 
  -3  15   2        1.47       -2.21      5.07 o 
  -2  15   2        1.14        4.40      5.85 o 
  -1  15   2        0.89       -1.73      5.79 o 
   0  15   2       37.24       41.69      9.24 o 
   1  15   2      127.49      147.75     13.23 o 
   2  15   2      115.92      119.42     12.60 o 
   3  15   2      245.39      272.17     17.96 o 
   4  15   2        8.00        5.56      5.13 o 
   5  15   2       14.38       10.72      6.10 o 
   6  15   2       51.16       21.66     29.31 o 
   7  15   2       13.34        9.23     11.73 o 
  -6  16   2        2.13       -3.13      7.70 o 
  -5  16   2       10.89        8.12      9.10 o 
  -4  16   2        0.33       -0.57      4.74 o 
  -3  16   2       19.45        3.83     10.29 o 
  -2  16   2        6.57        4.43     14.48 o 
  -1  16   2       44.28       51.43     14.83 o 
   0  16   2       11.55        5.77     10.04 o 
   1  16   2      213.29      236.36     17.16 o 
   2  16   2        0.15       -3.79      5.00 o 
   3  16   2       20.47       10.12      7.36 o 
   4  16   2       90.49      101.35     19.33 o 
   5  16   2      211.18      251.19     26.03 o 
   6  16   2        2.34        4.44      6.29 o 
  -4  17   2       14.99        4.19      6.13 o 
  -3  17   2        5.67        0.26      5.48 o 
  -2  17   2        0.12       -1.94      5.27 o 
  -1  17   2       37.30        1.50     13.42 o 
   0  17   2       23.10       15.58      8.14 o 
   1  17   2       15.85       17.91      8.23 o 
   2  17   2      146.62      162.69     15.85 o 
   3  17   2       83.93       66.48     12.65 o 
   4  17   2        8.77       -1.08      5.04 o 
  -2  18   2       18.26        3.02     11.61 o 
  -1  18   2        1.31       -2.04      7.53 o 
   0  18   2       50.64       67.95     12.96 o 
   1  18   2       88.66      124.11     16.74 o 
 -13   0   3        1.21        3.13      7.57 o 
 -11   0   3       11.52       17.08     11.64 o 
  -9   0   3       86.15       83.33     14.20 o 
  -7   0   3       57.51       58.36      4.97 o 
  -5   0   3      401.70      392.27     14.36 o 
  -3   0   3     1198.18     1091.18      9.59 o 
  -1   0   3     2821.41     2729.69     23.60 o 
   1   0   3     2723.33     2611.41     35.41 o 
   3   0   3     3675.58     3896.93     28.42 o 
   5   0   3       12.83        1.82      2.65 o 
   7   0   3        0.67        6.17      3.85 o 
   9   0   3      242.94      257.02     24.05 o 
  11   0   3       10.73       18.36      7.53 o 
 -13   1   3        3.40        0.42      5.39 o 
 -12   1   3        4.61        0.87      4.53 o 
 -11   1   3       12.45       14.49      7.71 o 
 -10   1   3        4.64        1.89      5.09 o 
  -9   1   3        0.00        3.42      3.52 o 
  -8   1   3       90.51       93.91      5.14 o 
  -7   1   3       22.95       24.67      2.80 o 
  -6   1   3      155.85      141.78      4.51 o 
  -5   1   3       27.59       30.61      2.50 o 
  -4   1   3        0.04        0.66      1.04 o 
  -3   1   3      118.02      117.09      3.21 o 
  -2   1   3     2053.11     1925.00     25.61 o 
  -1   1   3     1421.22     1335.99     10.50 o 
   0   1   3      697.01      705.14     11.10 o 
   1   1   3     1430.54     1313.51     13.26 o 
   2   1   3      188.99      182.10      3.24 o 
   3   1   3     1620.09     1596.07     31.02 o 
   4   1   3      173.12      176.98      5.89 o 
   5   1   3       17.50       16.31      2.71 o 
   6   1   3       86.40       90.94      6.37 o 
   7   1   3       18.50       24.85      3.80 o 
   8   1   3       21.33       16.08      3.65 o 
   9   1   3       64.21       63.39      6.43 o 
  10   1   3       29.96       36.73      5.76 o 
  11   1   3        4.16       16.67      5.48 o 
  12   1   3        5.79       -0.76      6.30 o 
 -12   2   3        0.55       -0.13      4.42 o 
 -11   2   3       77.63      126.00     20.65 o 
 -10   2   3       21.32       27.45      7.96 o 
  -9   2   3       15.13        9.36      4.33 o 
  -8   2   3      725.45      735.26     12.57 o 
  -7   2   3        1.21        0.71      1.81 o 
  -6   2   3       71.27       69.81      3.54 o 
  -5   2   3      185.29      169.61      4.44 o 
  -4   2   3      600.74      553.40      6.42 o 
  -3   2   3      705.45      758.17      8.02 o 
  -2   2   3      804.26      807.63      8.12 o 
  -1   2   3     8676.92     8407.13     61.18 o 
   0   2   3       40.45       44.18      2.53 o 
   1   2   3     2600.22     2679.84     19.10 o 
   2   2   3       72.09       60.94      2.23 o 
   3   2   3      466.78      442.93      6.92 o 
   4   2   3      295.08      274.81      8.24 o 
   5   2   3      963.88      961.70     14.44 o 
   6   2   3      102.00       97.27      5.37 o 
   7   2   3      291.54      299.53      9.48 o 
   8   2   3        4.03        7.35      2.91 o 
   9   2   3        2.00        2.96      3.33 o 
  10   2   3        3.72       12.87      4.50 o 
  11   2   3        2.06        0.04      4.33 o 
  12   2   3        4.58        7.60      6.67 o 
 -12   3   3        0.06       -3.79      5.34 o 
 -11   3   3        2.06       -0.81      4.70 o 
 -10   3   3       56.01       66.34     11.23 o 
  -9   3   3       22.26       10.98      4.49 o 
  -8   3   3      518.39      536.93     13.38 o 
  -7   3   3      453.01      457.44      8.73 o 
  -6   3   3       22.73       12.16      2.17 o 
  -5   3   3      875.17      904.59     14.60 o 
  -4   3   3      364.06      347.81      5.55 o 
  -3   3   3      636.18      654.85      8.51 o 
  -2   3   3      299.11      317.28      6.55 o 
  -1   3   3      718.41      631.28     11.15 o 
   0   3   3     1086.13     1045.61     10.80 o 
   1   3   3        0.03        0.13      1.27 o 
   2   3   3     1370.30     1441.13     17.79 o 
   3   3   3        0.08        0.42      0.97 o 
   4   3   3       96.77       95.11      4.56 o 
   5   3   3      429.34      379.43      9.12 o 
   6   3   3       10.33        8.29      2.54 o 
   7   3   3       29.11       23.60      3.74 o 
   8   3   3      184.46      241.62      9.36 o 
   9   3   3      639.59      715.45     20.14 o 
  10   3   3       11.04       11.24      4.37 o 
  11   3   3        5.47       13.42      3.71 o 
  12   3   3        4.67       -2.92      7.46 o 
 -12   4   3       48.04       13.47     23.43 o 
 -11   4   3        2.98       -2.09      3.26 o 
 -10   4   3        3.06        7.51      6.46 o 
  -9   4   3       44.09       36.45      7.40 o 
  -8   4   3       15.08       11.41      4.00 o 
  -7   4   3     1110.68     1206.79     16.02 o 
  -6   4   3      119.39      142.57      5.73 o 
  -5   4   3      553.10      522.65      8.37 o 
  -4   4   3      131.15      136.57      4.28 o 
  -3   4   3      185.30      195.77      5.30 o 
  -2   4   3     2011.16     1991.51     16.76 o 
  -1   4   3      745.16      732.99      8.25 o 
   0   4   3       35.89       40.08      2.47 o 
   1   4   3       33.78       38.67      5.03 o 
   2   4   3       38.43       51.71      2.51 o 
   3   4   3     3165.44     3400.84     23.16 o 
   4   4   3      412.71      383.00      8.46 o 
   5   4   3        9.21        6.39      2.29 o 
   6   4   3       85.04       67.91      4.85 o 
   7   4   3        7.91        9.61      3.02 o 
   8   4   3      782.12      860.32     17.25 o 
   9   4   3        1.27        0.21      3.04 o 
  10   4   3      133.57      159.28     10.85 o 
  11   4   3       36.03       55.22     10.01 o 
  12   4   3        4.42        3.69      6.71 o 
 -12   5   3       29.89       19.98     19.93 o 
 -11   5   3       34.99       28.65      9.37 o 
 -10   5   3        0.39        4.80      5.86 o 
  -9   5   3        1.53        2.96      3.70 o 
  -8   5   3       63.16       76.20      9.18 o 
  -7   5   3       77.94       74.67      4.39 o 
  -6   5   3      165.25      157.96      5.59 o 
  -5   5   3      210.39      206.32      5.83 o 
  -4   5   3      948.63      945.86     11.56 o 
  -3   5   3      489.04      397.36      7.93 o 
  -2   5   3     8584.81     9140.91     50.61 o 
  -1   5   3     5701.37     5876.52     32.16 o 
   0   5   3        0.18        0.47      1.19 o 
   1   5   3      237.77      178.15      6.56 o 
   2   5   3     2634.72     2766.73     27.76 o 
   3   5   3        0.66        0.40      1.41 o 
   4   5   3     1825.52     2024.97     23.09 o 
   5   5   3       51.02       59.59      4.56 o 
   6   5   3       42.66       44.45      4.48 o 
   7   5   3        0.48        0.55      2.35 o 
   8   5   3      768.30      783.22     16.62 o 
   9   5   3      295.01      327.33     13.89 o 
  10   5   3      172.00      211.63     14.76 o 
  11   5   3        5.96        8.11      5.08 o 
  12   5   3        3.68        0.32      6.69 o 
 -12   6   3       11.68       15.60      9.66 o 
 -11   6   3       68.33       93.95     14.47 o 
 -10   6   3        4.34        7.34      4.92 o 
  -9   6   3       56.95       52.22      9.08 o 
  -8   6   3        0.22        0.81      2.99 o 
  -7   6   3      579.60      582.62     11.98 o 
  -6   6   3      832.37      811.61     12.35 o 
  -5   6   3       36.54       28.24      3.06 o 
  -4   6   3        0.72        0.74      1.77 o 
  -3   6   3     1827.60     1937.24     20.41 o 
  -2   6   3     1790.36     1922.45     18.84 o 
  -1   6   3      290.12      234.07      6.13 o 
   0   6   3       18.94       14.56      2.57 o 
   1   6   3      471.75      396.31     10.18 o 
   2   6   3     4514.87     4695.58     40.59 o 
   3   6   3        1.54        2.82      1.59 o 
   4   6   3     1782.58     1912.58     20.37 o 
   5   6   3       51.50       38.96      4.06 o 
   6   6   3      147.85      133.16      6.55 o 
   7   6   3      270.78      320.68     12.44 o 
   8   6   3      322.30      325.75     13.30 o 
   9   6   3      135.76      134.01      9.81 o 
  10   6   3        7.22        3.63      4.42 o 
  11   6   3       13.38       18.10      5.70 o 
 -12   7   3        7.90       14.17     14.76 o 
 -11   7   3       35.79       47.81     11.35 o 
 -10   7   3       42.71       52.80     10.40 o 
  -9   7   3       12.87       14.00      6.59 o 
  -8   7   3        8.56        5.19      3.47 o 
  -7   7   3      188.78      205.83      7.34 o 
  -6   7   3        2.29        2.19      2.19 o 
  -5   7   3       81.43       74.29      4.95 o 
  -4   7   3       99.91       98.37      5.13 o 
  -3   7   3       85.80       86.43      5.12 o 
  -2   7   3      631.96      637.72     11.09 o 
  -1   7   3       10.71        8.22      2.14 o 
   0   7   3     2160.15     2203.47     22.65 o 
   1   7   3        7.42        9.11      2.45 o 
   2   7   3      860.46      871.70     16.52 o 
   3   7   3      429.19      445.19     10.71 o 
   4   7   3        0.21       -1.18      1.84 o 
   5   7   3       21.57       29.61      4.55 o 
   6   7   3      286.92      282.28     11.50 o 
   7   7   3      106.61      130.09      8.61 o 
   8   7   3      194.93      195.55     10.90 o 
   9   7   3       10.24       16.09      5.42 o 
  10   7   3       34.73       26.94     14.74 o 
  11   7   3        3.49        4.00      6.51 o 
 -11   8   3        3.52        7.54      7.73 o 
 -10   8   3        0.17        1.36      6.22 o 
  -9   8   3        0.08       -3.38      4.46 o 
  -8   8   3        0.40        1.94      4.11 o 
  -7   8   3      167.52      157.94      6.90 o 
  -6   8   3      462.82      465.09     10.51 o 
  -5   8   3      307.89      301.32      9.13 o 
  -4   8   3       25.68       29.14      3.70 o 
  -3   8   3        0.29        1.16      2.09 o 
  -2   8   3      246.73      244.22      7.50 o 
  -1   8   3      137.05      139.27      5.57 o 
   0   8   3       31.05       24.05      3.34 o 
   1   8   3      258.37      229.71      7.74 o 
   2   8   3        1.56        2.27      2.93 o 
   3   8   3       24.72       25.19      4.23 o 
   4   8   3       18.29       12.50      3.68 o 
   5   8   3      120.07      122.94      7.90 o 
   6   8   3       26.60       26.93      5.15 o 
   7   8   3      681.05      736.91     19.82 o 
   8   8   3      150.24      152.65     10.16 o 
   9   8   3        6.02        2.76      4.24 o 
  10   8   3       10.24        9.73      5.64 o 
  11   8   3       24.59       12.74     21.99 o 
 -11   9   3       56.52       48.30     18.89 o 
 -10   9   3       51.27       53.45     11.44 o 
  -9   9   3        8.70       11.75      5.03 o 
  -8   9   3       73.00       86.48      9.09 o 
  -7   9   3        0.02       -1.33      4.62 o 
  -6   9   3        0.00       -0.25      2.90 o 
  -5   9   3      111.01      110.37      6.53 o 
  -4   9   3        0.17        1.57      2.61 o 
  -3   9   3      159.95      133.54      6.37 o 
  -2   9   3       28.57       23.61      3.47 o 
  -1   9   3       17.36       10.97      3.25 o 
   0   9   3        7.38        9.43      3.13 o 
   1   9   3      131.88      128.16      6.48 o 
   2   9   3       38.96       37.74      4.35 o 
   3   9   3       46.33       44.61      9.20 o 
   4   9   3       30.09       34.12      6.41 o 
   5   9   3       79.49       83.61      7.08 o 
   6   9   3       18.30       16.63      4.33 o 
   7   9   3      104.31      101.56      8.59 o 
   8   9   3       93.64       99.25      8.86 o 
   9   9   3       66.04       76.38      9.39 o 
  10   9   3        0.47       -2.05      4.74 o 
 -10  10   3        0.05       -3.18      8.10 o 
  -9  10   3       25.56       30.45      9.80 o 
  -8  10   3       29.98       29.74      8.38 o 
  -7  10   3        6.66        1.22      5.35 o 
  -6  10   3       18.93       18.79      4.07 o 
  -5  10   3      120.57      106.67      9.45 o 
  -4  10   3       32.07       29.49      4.31 o 
  -3  10   3       93.51       88.94      5.86 o 
  -2  10   3        3.26        0.19      2.20 o 
  -1  10   3       11.86        9.25      3.22 o 
   0  10   3       50.51       43.60      5.43 o 
   1  10   3       51.69       47.65      4.98 o 
   2  10   3       18.20       17.27      3.73 o 
   3  10   3        1.50        1.00      3.10 o 
   4  10   3        6.81        4.52      3.74 o 
   5  10   3       16.29        8.86      4.25 o 
   6  10   3       30.12       29.53      5.74 o 
   7  10   3       61.66       79.96      8.64 o 
   8  10   3        8.75        5.61      4.94 o 
   9  10   3        7.02       17.06      6.24 o 
  10  10   3       51.85       71.41      9.90 o 
 -10  11   3        1.42        6.43      9.13 o 
  -9  11   3        8.70       14.91      8.76 o 
  -8  11   3        2.83        4.98      7.24 o 
  -7  11   3        1.91        4.72      6.16 o 
  -6  11   3        9.92        7.26      3.71 o 
  -5  11   3       10.96        7.55      3.59 o 
  -4  11   3       10.47        8.90      3.38 o 
  -3  11   3      120.84      128.63      7.05 o 
  -2  11   3       43.30       43.43      5.88 o 
  -1  11   3       24.73       18.58      4.50 o 
   0  11   3       46.91       49.57      7.72 o 
   1  11   3        0.93       -1.74      2.60 o 
   2  11   3       32.96       32.22      4.77 o 
   3  11   3       26.17       23.32      5.21 o 
   4  11   3        7.67        9.91      4.49 o 
   5  11   3      103.48       99.78      8.61 o 
   6  11   3       21.42       30.82      5.46 o 
   7  11   3       15.22       32.23     12.79 o 
   8  11   3       73.42      107.94     10.51 o 
   9  11   3        1.16        2.23      5.79 o 
  -9  12   3        4.85        5.52      8.31 o 
  -8  12   3       18.26       20.22      9.17 o 
  -7  12   3        3.60        5.18      7.03 o 
  -6  12   3        0.61       -0.14      3.37 o 
  -5  12   3        1.01        5.14      3.37 o 
  -4  12   3        1.83        3.09      3.19 o 
  -3  12   3        6.79       11.44      3.72 o 
  -2  12   3       41.98       34.98      8.09 o 
  -1  12   3      140.44      146.66      9.26 o 
   0  12   3       31.14       37.30      5.90 o 
   1  12   3       14.27       11.15      4.11 o 
   2  12   3       92.06       89.94      9.81 o 
   3  12   3        1.57        0.71      3.68 o 
   4  12   3       14.06        9.47      4.58 o 
   5  12   3      218.09      219.73     12.42 o 
   6  12   3        7.37        9.38      5.17 o 
   7  12   3       10.23        2.84      2.96 o 
   8  12   3        5.77        0.05      3.44 o 
   9  12   3        0.18        1.11      4.43 o 
  -9  13   3       33.39       50.38     13.07 o 
  -8  13   3        5.69       -2.52      7.07 o 
  -7  13   3       26.60       28.29      9.43 o 
  -6  13   3        6.42        1.39      4.95 o 
  -5  13   3        5.63        4.63      4.10 o 
  -4  13   3       14.00        9.98      4.27 o 
  -3  13   3        4.77        3.89      3.94 o 
  -2  13   3        6.92        4.67      4.07 o 
  -1  13   3       31.99       29.98      5.83 o 
   0  13   3       35.44       27.62      5.66 o 
   1  13   3       73.27       82.29     10.66 o 
   2  13   3       30.24       27.83      7.26 o 
   3  13   3       12.48       18.25      5.47 o 
   4  13   3       13.35       11.59      5.53 o 
   5  13   3      173.18      205.83     21.08 o 
   6  13   3        0.34        0.82      2.83 o 
   7  13   3        5.08       -1.90      3.54 o 
   8  13   3       18.38        8.78      6.40 o 
  -8  14   3       10.87       13.38     10.37 o 
  -7  14   3       44.20       42.26     11.59 o 
  -6  14   3       42.08       35.52      9.95 o 
  -5  14   3        1.16        0.22      4.81 o 
  -4  14   3       22.72       29.14      6.52 o 
  -3  14   3       77.37       73.10      8.71 o 
  -2  14   3      107.10       97.46      9.10 o 
  -1  14   3       76.36       77.10      8.72 o 
   0  14   3      276.82      274.12     13.62 o 
   1  14   3      103.01      122.59     12.23 o 
   2  14   3        5.07        6.71      6.22 o 
   3  14   3       31.16       28.68      7.78 o 
   4  14   3        9.34        2.10      6.16 o 
   5  14   3      109.85      147.21     19.77 o 
   6  14   3       10.23        2.29      3.81 o 
   7  14   3        5.12        0.23      3.93 o 
  -7  15   3       27.44       17.20     13.83 o 
  -6  15   3        1.47        7.63     12.51 o 
  -5  15   3        7.23        2.41      5.45 o 
  -4  15   3        1.68       -3.26      3.58 o 
  -3  15   3       88.81      105.45     17.27 o 
  -2  15   3       14.12        7.60      5.45 o 
  -1  15   3       18.53       16.47      7.04 o 
   0  15   3       13.57        0.87      5.85 o 
   1  15   3       18.04       15.20      7.59 o 
   2  15   3      304.35      321.29     19.11 o 
   3  15   3        0.00        4.46      7.13 o 
   4  15   3      403.77      444.02     22.65 o 
   5  15   3      123.34      118.99     19.14 o 
   6  15   3        0.36       -1.20      4.66 o 
  -6  16   3       33.56       50.42     18.02 o 
  -5  16   3        2.33       -4.95      4.95 o 
  -4  16   3        6.55        8.68      6.40 o 
  -3  16   3       57.68       21.93     31.37 o 
  -2  16   3        6.75       -0.11      4.65 o 
  -1  16   3      148.59      151.52     20.27 o 
   0  16   3        0.76       -5.17      5.17 o 
   1  16   3       76.59      101.53     13.71 o 
   2  16   3       67.46       60.44     10.97 o 
   3  16   3      208.89      218.17     17.43 o 
   4  16   3       23.06       34.10      9.59 o 
   5  16   3       87.95      115.74     21.46 o 
  -4  17   3        5.50       -3.20      5.83 o 
  -3  17   3        8.29        4.21      7.38 o 
  -2  17   3       11.66        5.84     10.01 o 
  -1  17   3        0.01       -4.38      8.20 o 
   0  17   3       71.21       81.56     12.98 o 
   1  17   3       45.80       45.21     11.20 o 
   2  17   3       86.39      114.14     15.50 o 
   3  17   3        0.05        6.04      8.10 o 
   4  17   3        4.25        4.67     11.20 o 
  -1  18   3        6.03       -0.01      6.54 o 
   0  18   3        1.41        0.39      7.74 o 
 -12   0   4        6.46        3.75      6.88 o 
 -10   0   4        0.25        1.06      7.32 o 
  -8   0   4      560.53      554.18     18.71 o 
  -6   0   4      193.20      165.21      6.48 o 
  -4   0   4      588.17      693.31     22.15 o 
  -2   0   4      900.04      815.24     26.78 o 
   0   0   4      354.60      267.16      7.11 o 
   2   0   4     2025.66     2021.38     18.82 o 
   4   0   4     1015.26     1078.01     13.24 o 
   6   0   4      503.71      516.12     16.59 o 
   8   0   4        1.46        2.54      3.84 o 
  10   0   4       41.05       35.69      7.84 o 
  12   0   4      134.85      160.54     16.31 o 
 -12   1   4        4.41       -0.87      4.34 o 
 -11   1   4        1.93       -3.16      5.92 o 
 -10   1   4       35.67       50.16      9.97 o 
  -9   1   4       76.59       67.07      6.18 o 
  -8   1   4        7.27        7.45      3.32 o 
  -7   1   4        9.21       10.05      2.08 o 
  -6   1   4        0.01       -0.76      1.41 o 
  -5   1   4       81.35       77.41      2.70 o 
  -4   1   4       10.04        9.71      3.54 o 
  -3   1   4     1835.63     1758.56     20.76 o 
  -2   1   4      700.21      682.43      7.46 o 
  -1   1   4      720.96      721.97      8.97 o 
   0   1   4     1290.11     1285.85     11.94 o 
   1   1   4     2613.94     2509.28     20.89 o 
   2   1   4      107.71       82.19      2.73 o 
   3   1   4      597.88      617.12      6.75 o 
   4   1   4      181.66      171.40      4.80 o 
   5   1   4        8.20        9.08      2.45 o 
   6   1   4      120.08       97.52      5.61 o 
   7   1   4      466.81      454.67     11.82 o 
   8   1   4      337.14      363.60     11.32 o 
   9   1   4       61.68       65.85      6.59 o 
  10   1   4        1.41        1.88      3.78 o 
  11   1   4       33.75       53.78      7.30 o 
  12   1   4       13.71       20.76      6.83 o 
 -12   2   4        4.73        2.04      4.31 o 
 -11   2   4       23.19        6.97      6.07 o 
 -10   2   4       27.01       19.40      7.56 o 
  -9   2   4      175.61      180.60     10.53 o 
  -8   2   4       71.47       71.66      6.45 o 
  -7   2   4        2.17        2.03      2.08 o 
  -6   2   4      128.11      141.29      4.09 o 
  -5   2   4        1.72        2.66      1.27 o 
  -4   2   4      654.85      643.26     10.77 o 
  -3   2   4      456.52      433.39     12.00 o 
  -2   2   4      184.35      184.07      5.46 o 
  -1   2   4     1211.74     1172.07     11.36 o 
   0   2   4       37.13       36.14      2.47 o 
   1   2   4      255.24      249.59      5.43 o 
   2   2   4       74.18       83.93      2.94 o 
   3   2   4      394.08      408.55      5.50 o 
   4   2   4        0.58        4.17      1.54 o 
   5   2   4      130.95      134.71      5.82 o 
   6   2   4        7.01        6.24      2.57 o 
   7   2   4       60.89       65.33      5.48 o 
   8   2   4      273.06      261.89      9.84 o 
   9   2   4       25.42       32.37      5.04 o 
  10   2   4        0.21        3.25      3.90 o 
  11   2   4        1.11        2.49      4.55 o 
  12   2   4       52.33       80.38     10.70 o 
 -12   3   4        0.06       -1.08      4.96 o 
 -11   3   4       88.43        2.57      4.94 o 
 -10   3   4        0.00        3.96      6.19 o 
  -9   3   4       11.08       11.64      5.75 o 
  -8   3   4      458.80      475.03     14.55 o 
  -7   3   4      709.96      711.39     11.51 o 
  -6   3   4        8.80        5.94      1.68 o 
  -5   3   4      109.72      127.51      3.70 o 
  -4   3   4      171.71      157.58      4.03 o 
  -3   3   4      599.61      600.01     11.04 o 
  -2   3   4      492.71      514.53      6.59 o 
  -1   3   4       87.41       80.03      3.44 o 
   0   3   4      304.65      251.93      5.69 o 
   1   3   4     1019.21      963.68     13.07 o 
   2   3   4      525.62      595.23     13.18 o 
   3   3   4      633.61      731.12      7.85 o 
   4   3   4     1194.55     1329.79     14.21 o 
   5   3   4      360.74      403.07      9.68 o 
   6   3   4      389.85      400.24     10.42 o 
   7   3   4     1494.06     1612.07     22.62 o 
   8   3   4      362.69      400.64     12.09 o 
   9   3   4      423.24      429.42     13.38 o 
  10   3   4        0.07        1.91      4.36 o 
  11   3   4        0.02        2.66      5.53 o 
  12   3   4        0.31        3.10      7.14 o 
 -12   4   4       69.31      103.10     22.65 o 
 -11   4   4       12.33       11.87      8.11 o 
 -10   4   4        7.27       13.41      5.23 o 
  -9   4   4      842.93      928.33     27.64 o 
  -8   4   4     2554.57     2845.89     44.08 o 
  -7   4   4      338.68      346.71      8.61 o 
  -6   4   4        2.40        2.10      1.64 o 
  -5   4   4      156.97      140.11      4.55 o 
  -4   4   4       51.53       54.00      3.16 o 
  -3   4   4      510.82      586.75      9.94 o 
  -2   4   4      232.40      233.09      5.63 o 
  -1   4   4     1274.12     1257.76     12.77 o 
   0   4   4      291.88      284.41      5.29 o 
   1   4   4      434.64      462.66     10.64 o 
   2   4   4     1233.06     1363.70     18.23 o 
   3   4   4     3412.42     3868.00     25.78 o 
   4   4   4        0.41        0.19      1.09 o 
   5   4   4       81.46       85.90      5.13 o 
   6   4   4       81.05       73.77      5.16 o 
   7   4   4      917.57     1017.25     17.93 o 
   8   4   4      278.31      252.75     10.05 o 
   9   4   4       75.70       86.66      8.72 o 
  10   4   4       47.46       44.16      7.69 o 
  11   4   4       13.94        4.38      5.13 o 
  12   4   4        0.89        0.03      7.78 o 
 -12   5   4        2.08       -1.83      8.78 o 
 -11   5   4        2.32        0.17      7.28 o 
 -10   5   4        0.34        2.47      5.38 o 
  -9   5   4        9.81        8.31      5.32 o 
  -8   5   4     1177.76     1231.78     23.60 o 
  -7   5   4      277.26      248.80      9.81 o 
  -6   5   4     1017.84     1038.05     12.22 o 
  -5   5   4       59.43       61.44      3.69 o 
  -4   5   4      679.52      670.86     10.63 o 
  -3   5   4       81.04       61.55      3.78 o 
  -2   5   4       24.79       21.33      2.56 o 
  -1   5   4     1322.01     1335.32     12.70 o 
   0   5   4       35.23       30.27      2.45 o 
   1   5   4       45.75       33.70      3.81 o 
   2   5   4      369.16      377.80     10.02 o 
   3   5   4      270.09      260.38      5.66 o 
   4   5   4      273.04      276.23      5.53 o 
   5   5   4      107.16      113.18      5.82 o 
   6   5   4      157.18      154.36      7.04 o 
   7   5   4      412.11      429.65     14.33 o 
   8   5   4        1.46       -0.99      3.27 o 
   9   5   4        0.97        0.80      3.69 o 
  10   5   4        3.54       -1.16      4.25 o 
  11   5   4       15.87       10.48     10.49 o 
 -12   6   4       24.81       23.29     11.32 o 
 -11   6   4        2.80       18.12      9.05 o 
 -10   6   4       65.18       77.39     11.73 o 
  -9   6   4        9.87        9.02      6.00 o 
  -8   6   4      197.25      206.83      8.88 o 
  -7   6   4      153.46      138.84      6.34 o 
  -6   6   4     1127.50     1122.77     14.68 o 
  -5   6   4      101.00      107.52      7.03 o 
  -4   6   4      978.63      993.12     13.92 o 
  -3   6   4    12590.89    13161.19     70.46 o 
  -2   6   4     8109.98     8271.48     54.27 o 
  -1   6   4      831.33      862.10     10.60 o 
   0   6   4      340.11      294.91      5.88 o 
   1   6   4       48.46       41.19      4.28 o 
   2   6   4      399.40      429.86     11.19 o 
   3   6   4       49.61       41.21      4.56 o 
   4   6   4        1.37        1.30      1.61 o 
   5   6   4        1.38        1.05      2.32 o 
   6   6   4       87.92      113.01      9.93 o 
   7   6   4      519.54      570.60     16.98 o 
   8   6   4       26.68       32.26      5.86 o 
   9   6   4       10.26       -0.97      4.64 o 
  10   6   4        7.06        0.19      3.89 o 
  11   6   4        4.29        1.27      4.95 o 
 -11   7   4        0.15        6.25      6.84 o 
 -10   7   4        0.69       -1.76      6.08 o 
  -9   7   4      119.26      146.72     13.10 o 
  -8   7   4        4.91       12.29      4.25 o 
  -7   7   4       10.50       11.76      3.51 o 
  -6   7   4      318.05      347.01      9.50 o 
  -5   7   4       67.91       78.06      5.65 o 
  -4   7   4     1132.71     1161.58     16.10 o 
  -3   7   4      326.65      337.81      8.50 o 
  -2   7   4     4103.67     4184.77     31.95 o 
  -1   7   4      740.39      756.41     13.16 o 
   0   7   4       67.64       63.34      4.42 o 
   1   7   4       67.77       74.14      5.35 o 
   2   7   4      297.55      266.51      9.45 o 
   3   7   4     1126.70     1197.79     25.35 o 
   4   7   4        3.62        3.16      2.30 o 
   5   7   4        7.24       11.94      3.59 o 
   6   7   4       99.43       97.48      7.49 o 
   7   7   4        1.00        3.15      3.42 o 
   8   7   4       49.95       46.70      6.81 o 
   9   7   4       20.82       12.34      5.14 o 
  10   7   4        1.04       -2.19      3.89 o 
  11   7   4       24.16       22.26     12.82 o 
 -11   8   4        0.09       -9.13     10.95 o 
 -10   8   4        0.10       -0.67      6.13 o 
  -9   8   4        0.62        6.49      6.40 o 
  -8   8   4      128.70      120.15     10.46 o 
  -7   8   4      217.95      254.26     11.27 o 
  -6   8   4        0.69        0.09      2.68 o 
  -5   8   4      116.68      112.51      6.21 o 
  -4   8   4      409.88      424.97     10.29 o 
  -3   8   4      184.11      184.43      6.88 o 
  -2   8   4      736.31      718.53     12.48 o 
  -1   8   4       26.10       14.34      2.61 o 
   0   8   4       43.23       38.16      4.06 o 
   1   8   4      619.65      595.43     12.61 o 
   2   8   4      163.46      171.01      8.23 o 
   3   8   4        0.01       -0.38      2.11 o 
   4   8   4       15.85       21.20      5.53 o 
   5   8   4        4.47        9.58      3.31 o 
   6   8   4      130.06      125.82      8.74 o 
   7   8   4      370.54      403.76     15.15 o 
   8   8   4        0.58        2.43      3.99 o 
   9   8   4        0.78        3.06      3.65 o 
  10   8   4        8.29        1.25      4.64 o 
  11   8   4       62.42      111.30     19.96 o 
 -11   9   4       12.07       15.83     15.33 o 
 -10   9   4       49.50       69.60     14.17 o 
  -9   9   4        5.02       10.19      6.88 o 
  -8   9   4        1.07       -2.20      5.01 o 
  -7   9   4      201.07      195.71     14.10 o 
  -6   9   4        3.58        0.07      2.92 o 
  -5   9   4       22.45       21.93      3.98 o 
  -4   9   4       37.79       48.29      4.87 o 
  -3   9   4      105.86       96.30      5.64 o 
  -2   9   4      499.44      500.99     12.32 o 
  -1   9   4        6.76        6.96      2.45 o 
   0   9   4       10.61        6.08      2.54 o 
   1   9   4       16.23       15.96      3.30 o 
   2   9   4      178.35      180.93      7.86 o 
   3   9   4        1.67       -1.16      2.48 o 
   4   9   4        0.07       -0.76      3.14 o 
   5   9   4       18.94       20.88      6.81 o 
   6   9   4        8.69        8.10      4.03 o 
   7   9   4       70.66       82.03      8.23 o 
   8   9   4       40.65       38.45      6.95 o 
   9   9   4        3.48        1.83      4.02 o 
  10   9   4       20.74       22.15     11.47 o 
 -10  10   4       25.79       31.59     11.95 o 
  -9  10   4       11.87        5.55      7.13 o 
  -8  10   4        0.04       -1.86      5.90 o 
  -7  10   4        4.10        6.92      4.88 o 
  -6  10   4        8.12       12.21      3.85 o 
  -5  10   4        0.01       -2.61      2.61 o 
  -4  10   4       27.77       27.19      4.22 o 
  -3  10   4       24.62       18.75      3.65 o 
  -2  10   4        4.47        5.14      2.72 o 
  -1  10   4        0.20        0.79      2.52 o 
   0  10   4        1.04        3.17      2.77 o 
   1  10   4        5.96        5.90      2.74 o 
   2  10   4       27.61       19.46      3.70 o 
   3  10   4       31.30       32.18      4.61 o 
   4  10   4       36.66       31.73      8.13 o 
   5  10   4        0.85       -1.85      3.43 o 
   6  10   4        1.66        5.43      3.94 o 
   7  10   4       20.32       12.51      5.29 o 
   8  10   4        2.76       -2.49      4.67 o 
   9  10   4        5.96        1.66      5.00 o 
  10  10   4        7.79       10.21      8.61 o 
 -10  11   4       18.70       25.70     10.99 o 
  -9  11   4       10.77       16.88      8.02 o 
  -8  11   4        8.54        6.05      7.47 o 
  -7  11   4        9.78        5.08      6.35 o 
  -6  11   4       11.04        6.22      4.62 o 
  -5  11   4       30.88       25.06      4.53 o 
  -4  11   4       41.04       43.51      5.71 o 
  -3  11   4       61.47       53.45      5.44 o 
  -2  11   4       45.28       43.90      4.98 o 
  -1  11   4       78.49       74.28      6.86 o 
   0  11   4       45.81       40.28      5.67 o 
   1  11   4        0.01        2.37      2.89 o 
   2  11   4       32.19       22.06      4.32 o 
   3  11   4      101.55       98.71     16.14 o 
   4  11   4       17.10       10.69      4.38 o 
   5  11   4       18.99       15.33      7.82 o 
   6  11   4        3.53       -1.52      6.82 o 
   7  11   4        0.33        2.51      4.27 o 
   8  11   4      128.72      166.18     12.01 o 
   9  11   4        8.45        3.68      5.42 o 
  -9  12   4       13.74       21.58     15.01 o 
  -8  12   4        1.64        0.51      7.47 o 
  -7  12   4        8.86       10.99      7.61 o 
  -6  12   4        3.89       -2.93      4.36 o 
  -5  12   4      110.78      104.74      7.47 o 
  -4  12   4       11.59        6.27      3.69 o 
  -3  12   4       14.16       14.69      4.57 o 
  -2  12   4       40.63       45.52      6.40 o 
  -1  12   4       22.56       21.76      5.13 o 
   0  12   4       47.12       42.99      6.37 o 
   1  12   4        3.89        0.25      3.67 o 
   2  12   4       12.17        7.71      3.52 o 
   3  12   4       28.98       23.67      5.68 o 
   4  12   4      182.31      195.16     12.04 o 
   5  12   4       49.95       52.05      7.82 o 
   6  12   4        1.15       -4.42      4.42 o 
   7  12   4        2.22       -2.78      2.78 o 
   8  12   4       25.64       39.60      9.86 o 
   9  12   4        5.07        5.58      8.10 o 
  -9  13   4        1.82       22.52     15.58 o 
  -8  13   4       15.83       13.59     13.42 o 
  -7  13   4        5.32        5.63      7.81 o 
  -6  13   4       17.38       17.85      6.28 o 
  -5  13   4       22.65       15.65      5.50 o 
  -4  13   4       29.91       36.01      6.29 o 
  -3  13   4        0.20       -3.52      3.52 o 
  -2  13   4       46.73       42.28      8.79 o 
  -1  13   4       74.63       69.49      8.02 o 
   0  13   4      189.90      202.51     11.28 o 
   1  13   4       74.73       70.41      8.27 o 
   2  13   4      181.06      195.09     14.13 o 
   3  13   4      468.83      483.91     18.64 o 
   4  13   4       38.19       25.18      6.30 o 
   5  13   4       16.24        3.52      5.35 o 
   6  13   4        1.34        0.91      3.09 o 
   7  13   4        0.29       -0.74      3.13 o 
   8  13   4        0.48        0.47      4.12 o 
  -8  14   4       13.48       12.45     14.39 o 
  -7  14   4       21.98       20.21     13.70 o 
  -6  14   4       24.88       28.35      9.29 o 
  -5  14   4       12.87        7.27      5.61 o 
  -4  14   4        4.35        9.45      5.09 o 
  -3  14   4       85.74       76.31      9.08 o 
  -2  14   4      134.09      140.09     10.52 o 
  -1  14   4        0.15       -3.37      4.01 o 
   0  14   4       83.04       89.67     12.91 o 
   1  14   4      301.52      305.65     16.55 o 
   2  14   4      162.76      167.13     28.72 o 
   3  14   4        4.60        9.17      6.24 o 
   4  14   4      171.97      198.35     13.11 o 
   5  14   4      154.65      152.53     20.08 o 
   6  14   4       49.76        7.92     10.33 o 
   7  14   4        2.10        0.37      4.32 o 
  -7  15   4       26.95       39.91     17.45 o 
  -6  15   4        6.85       -3.63     11.95 o 
  -5  15   4        0.39       -1.57      7.76 o 
  -4  15   4       29.32        8.97     13.90 o 
  -3  15   4        0.10        3.93      4.78 o 
  -2  15   4        3.65        5.13      5.17 o 
  -1  15   4       71.76       70.66     21.93 o 
   0  15   4      236.96      243.55     23.46 o 
   1  15   4      239.60      267.84     17.30 o 
   2  15   4      114.80      145.19     15.42 o 
   3  15   4       73.44       85.79     14.67 o 
   4  15   4       18.87       11.20      8.04 o 
   5  15   4      183.42      234.79     25.40 o 
   6  15   4        2.88        3.84      4.51 o 
  -5  16   4      133.45      159.80     16.60 o 
  -4  16   4       12.80        4.29      6.07 o 
  -3  16   4        1.59        2.46      4.55 o 
  -2  16   4       38.53        7.44     12.95 o 
  -1  16   4        4.40       -3.29      3.29 o 
   0  16   4       17.22       11.75      9.67 o 
   1  16   4      201.88      223.60     17.00 o 
   2  16   4       23.41       15.92      8.10 o 
   3  16   4      105.17       96.79     13.97 o 
   4  16   4       40.23       31.82     15.92 o 
   5  16   4       22.43       19.29      8.85 o 
  -4  17   4        8.04        6.92      5.98 o 
  -3  17   4       32.08        9.02      8.30 o 
  -2  17   4        1.16       -2.72      5.73 o 
  -1  17   4       27.89       15.58     20.65 o 
   0  17   4      167.06      180.37     22.90 o 
   1  17   4      126.30      140.78     25.43 o 
   2  17   4        0.11        2.81      7.86 o 
   3  17   4       87.28       96.37     14.93 o 
 -11   0   5       15.72        0.19      6.38 o 
  -9   0   5     1228.03     1296.96     31.33 o 
  -7   0   5      282.79      256.44     16.77 o 
  -5   0   5        2.62        5.57      4.25 o 
  -3   0   5      147.03      129.82     10.51 o 
  -1   0   5        4.45        0.41      2.13 o 
   1   0   5      459.57      496.99     13.29 o 
   3   0   5     1362.78     1356.39     16.18 o 
   5   0   5       28.57       24.02      4.70 o 
   7   0   5     3215.67     3848.44     52.77 o 
   9   0   5       23.98       28.83      7.26 o 
  11   0   5       66.82       82.94     12.86 o 
 -12   1   5       10.76        0.11      4.67 o 
 -11   1   5       15.93        0.91      3.83 o 
 -10   1   5       20.85       17.53      7.38 o 
  -9   1   5       39.34       35.18      5.31 o 
  -8   1   5      474.52      496.38     14.83 o 
  -7   1   5       27.33       25.45      6.41 o 
  -6   1   5      220.81      196.58     12.54 o 
  -5   1   5      203.73      216.74      5.91 o 
  -4   1   5      193.75      193.90      8.00 o 
  -3   1   5      520.17      503.87     10.78 o 
  -2   1   5      874.46      892.71      9.27 o 
  -1   1   5      470.93      425.35      6.85 o 
   0   1   5      540.97      465.09      7.55 o 
   1   1   5     2395.59     2634.55     20.33 o 
   2   1   5     2652.42     2758.59     21.10 o 
   3   1   5        0.01        2.91      1.25 o 
   4   1   5      573.34      588.13      7.13 o 
   5   1   5      625.04      598.97     12.98 o 
   6   1   5       15.13       22.03      3.53 o 
   7   1   5       89.81       82.71      6.12 o 
   8   1   5        0.11        0.28      3.00 o 
   9   1   5       37.93       40.78      5.63 o 
  10   1   5       10.30       10.06      4.81 o 
  11   1   5       28.12       33.89      6.90 o 
  12   1   5        0.22       -2.50      6.16 o 
 -12   2   5        3.13       -2.72      4.52 o 
 -11   2   5        6.76        1.65      3.33 o 
 -10   2   5      124.97      133.78     10.60 o 
  -9   2   5       41.68       45.87      6.66 o 
  -8   2   5       85.37       89.90     12.28 o 
  -7   2   5        1.08        0.89      2.65 o 
  -6   2   5      234.54      241.12      7.60 o 
  -5   2   5        0.29        0.01      1.72 o 
  -4   2   5     1824.49     1985.72     20.60 o 
  -3   2   5     3303.18     3532.96     29.36 o 
  -2   2   5     1474.73     1460.98     13.17 o 
  -1   2   5        6.42        6.52      1.62 o 
   0   2   5      381.21      460.06      7.77 o 
   1   2   5     5117.31     5570.18     34.31 o 
   2   2   5      264.83      190.62      5.34 o 
   3   2   5        0.02        0.88      1.09 o 
   4   2   5      805.12      789.77     10.90 o 
   5   2   5      290.38      296.55      8.68 o 
   6   2   5       47.77       59.13      5.13 o 
   7   2   5      126.83      126.28      6.87 o 
   8   2   5     1268.13     1389.58     22.74 o 
   9   2   5       89.67      104.12      7.63 o 
  10   2   5        0.20        6.69      4.86 o 
  11   2   5       54.85       79.51      9.75 o 
 -12   3   5       13.08       -0.61      4.88 o 
 -11   3   5        0.24       -1.03      5.63 o 
 -10   3   5        0.02       -1.06      4.12 o 
  -9   3   5       34.74       41.35      6.49 o 
  -8   3   5      472.63      498.41     15.18 o 
  -7   3   5      288.03      289.56     11.13 o 
  -6   3   5       67.24       58.33      4.40 o 
  -5   3   5        4.85        5.70      2.01 o 
  -4   3   5      269.27      306.26      8.28 o 
  -3   3   5     3797.05     4135.83     39.22 o 
  -2   3   5      184.96      173.78      4.86 o 
  -1   3   5     2105.15     2008.44     17.76 o 
   0   3   5        2.05        1.55      1.46 o 
   1   3   5     1547.37     1587.19     18.63 o 
   2   3   5      654.07      613.20      9.59 o 
   3   3   5      725.36      781.99      8.71 o 
   4   3   5        2.07        1.68      1.51 o 
   5   3   5       74.80       72.26      4.07 o 
   6   3   5      267.92      280.77      9.18 o 
   7   3   5       56.92       55.82      5.53 o 
   8   3   5        6.34        3.14      3.60 o 
   9   3   5        0.63        1.17      4.35 o 
  10   3   5        0.62        0.75      4.48 o 
  11   3   5        5.19        6.09      6.18 o 
 -12   4   5        4.04       12.42      9.75 o 
 -11   4   5       11.30        2.66      5.76 o 
 -10   4   5        7.40        4.72      6.12 o 
  -9   4   5       86.41       92.96     10.68 o 
  -8   4   5        3.04        3.65      3.91 o 
  -7   4   5        6.88        6.79      3.39 o 
  -6   4   5       10.12        6.73      2.57 o 
  -5   4   5       22.89       18.68      2.15 o 
  -4   4   5       80.11       67.39      3.71 o 
  -3   4   5      193.90      187.25      4.90 o 
  -2   4   5     3201.08     3413.22     22.41 o 
  -1   4   5      747.23      719.84     10.66 o 
   0   4   5     1745.43     1719.60     17.38 o 
   1   4   5     1404.34     1432.03     15.85 o 
   2   4   5       72.38       83.36      5.14 o 
   3   4   5      384.99      358.98      6.86 o 
   4   4   5      122.16      121.03      3.72 o 
   5   4   5       28.78       22.27      2.86 o 
   6   4   5      892.87      956.43     16.60 o 
   7   4   5      332.16      339.04     10.77 o 
   8   4   5        4.41       -1.53      2.94 o 
   9   4   5       51.14       60.93      7.95 o 
  10   4   5        1.48       -3.57      4.48 o 
  11   4   5        1.20        3.47      5.67 o 
 -12   5   5        9.73       16.86     10.43 o 
 -11   5   5        0.05       -0.05      6.28 o 
 -10   5   5        0.46       -5.04      5.04 o 
  -9   5   5       45.96       45.18      8.72 o 
  -8   5   5      407.85      404.83     14.40 o 
  -7   5   5      740.89      740.64     14.64 o 
  -6   5   5       86.38       76.85      5.31 o 
  -5   5   5      195.61      205.66      5.76 o 
  -4   5   5       60.47       66.92      3.63 o 
  -3   5   5      433.28      443.34      7.84 o 
  -2   5   5      916.67      891.48     10.63 o 
  -1   5   5       93.98       90.44      4.03 o 
   0   5   5      188.46      181.30      4.68 o 
   1   5   5       42.31       58.73      4.57 o 
   2   5   5       10.11       25.44      2.89 o 
   3   5   5      240.36      254.86      7.10 o 
   4   5   5       48.96       47.32      3.08 o 
   5   5   5       42.71       47.56      3.97 o 
   6   5   5      623.86      699.55     17.90 o 
   7   5   5      450.93      494.99     17.02 o 
   8   5   5        0.46        4.14      3.88 o 
   9   5   5        2.78        7.65      5.07 o 
  10   5   5        6.90        9.21      4.53 o 
  11   5   5        5.23        2.55      5.03 o 
 -12   6   5       34.03       35.99     12.43 o 
 -11   6   5       27.91       33.03     15.52 o 
 -10   6   5       68.39       64.51     11.14 o 
  -9   6   5        8.90        3.66      5.94 o 
  -8   6   5        1.86        2.64      3.70 o 
  -7   6   5        1.60        4.29      2.91 o 
  -6   6   5      409.13      415.63     10.94 o 
  -5   6   5       15.36       12.52      2.47 o 
  -4   6   5      818.82      859.92     12.98 o 
  -3   6   5       51.67       51.74      3.86 o 
  -2   6   5      768.33      697.73     13.10 o 
  -1   6   5      327.29      358.68      7.03 o 
   0   6   5      511.55      529.96     12.12 o 
   1   6   5       12.67       10.38      2.67 o 
   2   6   5        8.99        8.01      2.60 o 
   3   6   5       16.33       15.24      3.20 o 
   4   6   5       54.85       52.19      3.94 o 
   5   6   5        0.79        1.82      2.58 o 
   6   6   5      232.82      250.16     11.15 o 
   7   6   5       97.08      109.57      8.31 o 
   8   6   5       70.07       72.25      8.29 o 
   9   6   5        8.21        4.47      4.47 o 
  10   6   5        1.21        2.61      3.85 o 
  11   6   5       15.35        6.00      8.72 o 
 -11   7   5        3.35       -2.57     10.64 o 
 -10   7   5      104.47      101.56     13.57 o 
  -9   7   5        7.51        5.03      6.42 o 
  -8   7   5       79.94       89.10      8.43 o 
  -7   7   5       95.87      102.55      6.67 o 
  -6   7   5      174.88      165.15      7.51 o 
  -5   7   5        7.74        7.17      2.71 o 
  -4   7   5       54.06       59.97      4.43 o 
  -3   7   5      319.38      336.73      8.54 o 
  -2   7   5      153.92      156.37      5.94 o 
  -1   7   5      182.37      174.18      5.41 o 
   0   7   5      341.80      311.55     19.36 o 
   1   7   5      112.82      124.25      6.81 o 
   2   7   5      310.76      313.83     10.53 o 
   3   7   5      200.58      188.77      8.51 o 
   4   7   5        3.64        2.40      2.37 o 
   5   7   5       18.96       21.04      4.49 o 
   6   7   5        4.74        7.71      3.62 o 
   7   7   5      165.87      186.65     10.84 o 
   8   7   5       26.84       46.86      7.38 o 
   9   7   5       73.70       88.93     11.96 o 
  10   7   5       14.43        1.28      5.27 o 
  11   7   5        9.98        8.89      5.80 o 
 -11   8   5        1.86       -2.88     12.01 o 
 -10   8   5        5.06        7.85      7.53 o 
  -9   8   5      121.91      142.29     31.66 o 
  -8   8   5      102.23       75.98     10.90 o 
  -7   8   5       11.84       14.81      4.00 o 
  -6   8   5       36.90       29.96      5.35 o 
  -5   8   5      643.15      649.69     13.07 o 
  -4   8   5      343.35      308.81      8.95 o 
  -3   8   5        0.21        2.10      2.24 o 
  -2   8   5       23.55       22.22      3.25 o 
  -1   8   5      106.23       89.52      6.26 o 
   0   8   5        3.10        2.48      2.15 o 
   1   8   5       39.20       33.55      4.61 o 
   2   8   5     1204.73     1290.51     22.58 o 
   3   8   5      462.40      489.48     14.05 o 
   4   8   5        3.67        2.89      2.82 o 
   5   8   5       40.17       43.96     10.07 o 
   6   8   5       87.61       92.07      8.07 o 
   7   8   5       92.58      109.09      8.77 o 
   8   8   5        3.48        4.83      4.76 o 
   9   8   5        0.00        2.45      3.75 o 
  10   8   5       29.63       24.39     14.82 o 
 -11   9   5       12.48       19.01     10.61 o 
 -10   9   5        0.22        3.31      6.65 o 
  -9   9   5        0.20       -0.61      6.41 o 
  -8   9   5        0.55       -0.30      5.06 o 
  -7   9   5        6.35        1.95      4.14 o 
  -6   9   5       40.32       31.23      5.61 o 
  -5   9   5      122.85      103.15      6.38 o 
  -4   9   5      385.42      369.92     10.19 o 
  -3   9   5       13.57       11.44      3.08 o 
  -2   9   5     1565.09     1610.49     20.10 o 
  -1   9   5      206.19      184.82      6.62 o 
   0   9   5       81.64       69.62      5.34 o 
   1   9   5      172.82      165.80      7.46 o 
   2   9   5        0.27        0.41      2.70 o 
   3   9   5      116.41      115.69      7.72 o 
   4   9   5       59.05       61.60      6.91 o 
   5   9   5       73.11       78.02      8.91 o 
   6   9   5        7.28        2.77      3.64 o 
   7   9   5       81.22       81.57      8.73 o 
   8   9   5       14.75        5.13      4.34 o 
   9   9   5        1.03        1.83      4.37 o 
  10   9   5        6.97        7.79      6.53 o 
 -10  10   5       11.39       14.47      9.12 o 
  -9  10   5        0.90       -2.95      6.90 o 
  -8  10   5        0.69        0.08      5.95 o 
  -7  10   5       34.50       40.48      6.76 o 
  -6  10   5       62.98       53.57      6.97 o 
  -5  10   5       78.34       65.30      6.03 o 
  -4  10   5       41.52       45.43      4.99 o 
  -3  10   5      237.42      234.12      8.57 o 
  -2  10   5        2.21        3.41      2.63 o 
  -1  10   5        1.16        0.68      3.11 o 
   0  10   5      257.81      258.10      9.46 o 
   1  10   5       96.03       81.60      5.96 o 
   2  10   5       23.00       25.82      4.30 o 
   3  10   5      111.31      110.32      7.93 o 
   4  10   5        5.48        0.02      3.34 o 
   5  10   5      310.18      348.08     17.07 o 
   6  10   5       82.58       55.10     10.01 o 
   7  10   5       81.73      104.65      9.70 o 
   8  10   5        1.28        4.56      4.71 o 
   9  10   5       14.49        8.38      7.93 o 
 -10  11   5       11.10       10.98     10.13 o 
  -9  11   5        3.52        5.03      8.09 o 
  -8  11   5        1.10        6.01      5.55 o 
  -7  11   5        1.35        4.21      5.07 o 
  -6  11   5        2.43        5.85      4.72 o 
  -5  11   5        9.18       13.58      3.93 o 
  -4  11   5       11.53       11.39      3.61 o 
  -3  11   5       92.74       77.23      7.22 o 
  -2  11   5       58.15       55.88      6.61 o 
  -1  11   5      106.62      103.82     11.41 o 
   0  11   5      437.26      431.34     19.84 o 
   1  11   5       69.72       63.44      6.27 o 
   2  11   5        3.85        6.87      3.65 o 
   3  11   5       42.75       30.69      5.03 o 
   4  11   5      140.87      135.63     15.83 o 
   5  11   5        0.17        1.30      4.57 o 
   6  11   5      112.42      137.41     12.21 o 
   7  11   5       35.74       25.23      7.76 o 
   8  11   5        7.68       -1.14      5.37 o 
   9  11   5       75.70      110.64     15.30 o 
  -9  12   5       40.07       60.70     13.02 o 
  -8  12   5       14.71       19.02     13.51 o 
  -7  12   5       14.49        6.01      7.11 o 
  -6  12   5        0.21       -2.58      4.46 o 
  -5  12   5       58.91       55.69      9.34 o 
  -4  12   5       89.93       76.80      8.05 o 
  -3  12   5       17.68       16.98      4.73 o 
  -2  12   5        0.01       -2.96      2.96 o 
  -1  12   5        0.64       -0.30      3.17 o 
   0  12   5       22.09       23.88      5.22 o 
   1  12   5       76.70       74.86      7.32 o 
   2  12   5      622.34      671.97     17.03 o 
   3  12   5      735.98      776.09     18.54 o 
   4  12   5       10.39        9.48      4.89 o 
   5  12   5        2.02        1.70      4.82 o 
   6  12   5       44.36       58.62     14.39 o 
   7  12   5        7.51        2.86      5.50 o 
   8  12   5       18.05       20.03      7.70 o 
  -8  13   5       18.04       10.39     14.01 o 
  -7  13   5        1.78        0.19     10.82 o 
  -6  13   5        0.10        0.63      6.35 o 
  -5  13   5       14.22       14.05      7.17 o 
  -4  13   5        2.51        2.56      4.14 o 
  -3  13   5       53.26       57.51      7.66 o 
  -2  13   5       40.88       25.46      5.90 o 
  -1  13   5       26.09       26.80      5.78 o 
   0  13   5       64.71       81.61     11.38 o 
   1  13   5       14.47       16.53      5.20 o 
   2  13   5       83.45       91.16      7.82 o 
   3  13   5       20.50       14.91      5.65 o 
   4  13   5       37.02       41.58      7.27 o 
   5  13   5      250.05      284.53     14.92 o 
   6  13   5      101.75       49.94     51.80 o 
   7  13   5        0.24        0.82      3.81 o 
   8  13   5       13.97       -4.94      4.94 o 
  -7  14   5       94.95      152.21     22.65 o 
  -6  14   5        8.13       10.37      7.92 o 
  -5  14   5       45.42       51.33     13.45 o 
  -4  14   5       16.16       22.12      6.25 o 
  -3  14   5       32.68       27.88      6.40 o 
  -2  14   5        0.87       -1.16      4.22 o 
  -1  14   5        2.05        3.12      4.17 o 
   0  14   5       71.13       75.78      9.28 o 
   1  14   5       32.14       35.70      7.08 o 
   2  14   5        1.07        4.17      4.88 o 
   3  14   5       61.39       63.59      9.07 o 
   4  14   5      310.86      314.11     15.45 o 
   5  14   5        9.70       10.08      6.38 o 
   6  14   5        4.54        2.37      4.30 o 
   7  14   5       26.25        6.73     15.55 o 
  -6  15   5       20.24       28.29     17.36 o 
  -5  15   5       51.88       68.85     12.20 o 
  -4  15   5        9.73        9.16      5.85 o 
  -3  15   5        0.11       -2.31      3.66 o 
  -2  15   5        6.97       -0.13      4.03 o 
  -1  15   5        9.19        7.42      4.73 o 
   0  15   5       37.03       10.82     18.80 o 
   1  15   5       47.99       18.09     15.35 o 
   2  15   5       25.99       23.56      7.91 o 
   3  15   5        2.31       -3.71      5.79 o 
   4  15   5       67.73       67.71     10.07 o 
   5  15   5        0.26        1.24      5.70 o 
   6  15   5        0.01       -1.29      4.27 o 
  -5  16   5        1.91       -0.09      9.29 o 
  -4  16   5        1.82        4.80      7.06 o 
  -3  16   5        3.08       10.94      5.58 o 
  -2  16   5        5.43       -0.87      4.07 o 
  -1  16   5       36.70        4.34      6.30 o 
   0  16   5       30.60        3.01      8.41 o 
   1  16   5       12.97        2.33      5.09 o 
   2  16   5        1.39        3.96      6.49 o 
   3  16   5       36.94       41.30     10.62 o 
   4  16   5       32.87       61.21     20.11 o 
  -3  17   5       19.34       11.41      6.51 o 
  -2  17   5       12.77        3.89      4.92 o 
  -1  17   5       13.78        1.25      5.06 o 
   0  17   5        1.23        9.04      7.86 o 
   1  17   5        8.46        5.82      7.20 o 
   2  17   5        2.86        2.82      7.60 o 
 -12   0   6        0.24       -0.31      7.76 o 
 -10   0   6      254.11      261.47     16.37 o 
  -8   0   6      309.87      316.62     20.77 o 
  -6   0   6      143.12      139.70     12.64 o 
  -4   0   6     3476.76     3472.80     60.06 o 
  -2   0   6      324.93      312.43     18.14 o 
   0   0   6       66.36       42.65      4.72 o 
   2   0   6     2500.13     2999.32     33.43 o 
   4   0   6      948.41     1081.93     15.45 o 
   6   0   6     9411.61    10776.10    139.98 o 
   8   0   6      226.71      209.11     13.47 o 
  10   0   6        2.58        3.49      6.70 o 
 -12   1   6        1.12       -1.91      4.56 o 
 -11   1   6        0.63        0.57      2.85 o 
 -10   1   6      399.83      413.97     16.84 o 
  -9   1   6     2156.45     2425.33     35.92 o 
  -8   1   6      320.70      339.92     13.04 o 
  -7   1   6       38.55       40.45      6.62 o 
  -6   1   6        1.08        2.01      2.97 o 
  -5   1   6        1.32        1.68      2.70 o 
  -4   1   6      803.28      802.09     13.15 o 
  -3   1   6      475.72      470.36      8.80 o 
  -2   1   6       37.32       30.07      2.55 o 
  -1   1   6      484.76      506.52      8.25 o 
   0   1   6     1044.80     1202.29     13.54 o 
   1   1   6     2528.53     2866.75     22.89 o 
   2   1   6     1767.85     2112.95     19.16 o 
   3   1   6      210.90      218.64      5.89 o 
   4   1   6       52.82       51.47      4.07 o 
   5   1   6      167.71      157.37      5.48 o 
   6   1   6      651.35      722.71     14.78 o 
   7   1   6      365.70      357.52     11.35 o 
   8   1   6      223.34      239.45     10.02 o 
   9   1   6       32.71       26.62      5.16 o 
  10   1   6       19.66       28.55      7.02 o 
  11   1   6       55.38       67.54      9.58 o 
 -12   2   6        7.84        1.18      5.15 o 
 -11   2   6       31.34        6.11     17.30 o 
 -10   2   6       84.43       79.24      9.40 o 
  -9   2   6       96.28       89.64      8.64 o 
  -8   2   6      117.26      117.08      8.39 o 
  -7   2   6      362.10      331.84     12.28 o 
  -6   2   6       68.05       74.38      7.41 o 
  -5   2   6      143.69      126.11      5.46 o 
  -4   2   6        7.94        5.26      2.09 o 
  -3   2   6      560.14      564.43      7.21 o 
  -2   2   6       50.49       41.91      2.99 o 
  -1   2   6      252.30      235.85      5.95 o 
   0   2   6       89.40      101.30      6.14 o 
   1   2   6      188.48      176.64      5.54 o 
   2   2   6      511.16      497.35      8.89 o 
   3   2   6      770.62      755.60     10.88 o 
   4   2   6       44.83       37.41      2.58 o 
   5   2   6      987.27      979.10     13.40 o 
   6   2   6        3.05        4.28      2.71 o 
   7   2   6       72.20       75.75      6.04 o 
   8   2   6        5.18        3.45      3.14 o 
   9   2   6        2.42       10.82      5.15 o 
  10   2   6       13.50       16.49      5.98 o 
  11   2   6       90.69      128.38     13.15 o 
 -12   3   6        1.49        0.05      5.53 o 
 -11   3   6        3.46        6.78      4.75 o 
 -10   3   6        0.01       -4.34      5.00 o 
  -9   3   6      459.24      490.27     16.46 o 
  -8   3   6      203.59      213.34     10.83 o 
  -7   3   6      430.64      447.87     14.21 o 
  -6   3   6        8.13       16.87      3.77 o 
  -5   3   6       50.22       54.08      4.60 o 
  -4   3   6     1385.79     1471.10     19.11 o 
  -3   3   6       22.11       21.97      2.21 o 
  -2   3   6      133.53      125.18      4.57 o 
  -1   3   6       26.46       13.27      2.26 o 
   0   3   6      156.82      155.43      5.30 o 
   1   3   6      458.45      468.86      8.98 o 
   2   3   6      186.10      216.52      6.24 o 
   3   3   6       18.42        9.48      2.09 o 
   4   3   6      104.25       79.18      3.32 o 
   5   3   6      352.52      396.74     10.01 o 
   6   3   6      394.99      442.03     12.33 o 
   7   3   6       82.06       80.66      6.12 o 
   8   3   6      108.00      141.34      9.57 o 
   9   3   6        0.00        0.48      4.06 o 
  10   3   6       99.73      117.23     11.25 o 
  11   3   6        0.22        2.66      5.74 o 
 -12   4   6       20.76        0.72     12.23 o 
 -11   4   6        6.11       -0.79      4.66 o 
 -10   4   6        1.98       -1.34      5.64 o 
  -9   4   6       12.71        4.38      4.31 o 
  -8   4   6       69.75       79.47      7.97 o 
  -7   4   6       99.00      108.75      8.02 o 
  -6   4   6        0.83       -0.58      2.05 o 
  -5   4   6        0.11        0.73      1.90 o 
  -4   4   6      195.67      192.46      4.89 o 
  -3   4   6      373.24      353.51      7.29 o 
  -2   4   6       85.01       75.36      3.98 o 
  -1   4   6       11.51       11.56      2.25 o 
   0   4   6       91.26       70.19      4.08 o 
   1   4   6        7.66       12.06      2.36 o 
   2   4   6      115.85      107.08      4.81 o 
   3   4   6        0.05       -1.14      1.53 o 
   4   4   6       51.36       54.26      3.33 o 
   5   4   6       10.74       10.53      2.44 o 
   6   4   6       31.86       29.26      4.95 o 
   7   4   6       98.20      114.70      8.56 o 
   8   4   6       16.06       17.32      5.22 o 
   9   4   6        2.99        5.78      4.38 o 
  10   4   6       66.85       85.84      9.89 o 
  11   4   6       23.48       30.42      7.99 o 
 -12   5   6        8.39        5.12      9.98 o 
 -11   5   6        0.61       -2.88     10.70 o 
 -10   5   6       40.30       36.24      8.89 o 
  -9   5   6       16.06       13.61      5.30 o 
  -8   5   6       10.76       13.15      4.61 o 
  -7   5   6        2.72        0.15      3.09 o 
  -6   5   6        3.27        1.34      2.32 o 
  -5   5   6      166.70      162.93      6.78 o 
  -4   5   6      273.69      246.13      6.13 o 
  -3   5   6       73.72       73.69      3.87 o 
  -2   5   6      422.57      397.50      7.12 o 
  -1   5   6       66.65       57.85      3.30 o 
   0   5   6      439.51      434.03      7.51 o 
   1   5   6      251.45      261.11      7.43 o 
   2   5   6       51.93       43.86      3.77 o 
   3   5   6        4.84        5.68      2.07 o 
   4   5   6        0.34        0.94      1.78 o 
   5   5   6        8.79       10.52      2.91 o 
   6   5   6      166.36      175.28      9.47 o 
   7   5   6        0.49       -0.30      3.03 o 
   8   5   6       27.43       27.30      7.93 o 
   9   5   6        0.20        0.52      4.33 o 
  10   5   6       33.04       27.80     15.04 o 
  11   5   6        3.26        2.42      6.22 o 
 -11   6   6       51.86       66.90     13.70 o 
 -10   6   6       15.24       17.60      8.28 o 
  -9   6   6       41.21       42.26      9.06 o 
  -8   6   6        3.41        3.80      3.69 o 
  -7   6   6        0.19        1.40      3.60 o 
  -6   6   6       81.98       78.76      5.68 o 
  -5   6   6        1.22       -0.55      2.11 o 
  -4   6   6        7.79        4.37      1.97 o 
  -3   6   6       67.69       70.29      3.98 o 
  -2   6   6       52.50       57.63      3.45 o 
  -1   6   6      250.99      212.10      5.86 o 
   0   6   6      226.42      249.61      7.58 o 
   1   6   6       96.31       91.68      8.17 o 
   2   6   6        9.98        7.66      2.35 o 
   3   6   6       63.06       62.54      4.73 o 
   4   6   6       31.30       33.33      4.70 o 
   5   6   6        0.05        0.57      2.40 o 
   6   6   6       28.06       23.13      7.85 o 
   7   6   6      234.62      217.96     11.78 o 
   8   6   6       58.97       55.07      7.78 o 
   9   6   6        0.10        1.22      4.54 o 
  10   6   6        0.05       -0.55      4.74 o 
 -11   7   6        4.93        7.08     12.11 o 
 -10   7   6       88.60       92.25     13.21 o 
  -9   7   6       19.02       28.21      8.33 o 
  -8   7   6       15.18       15.46      5.17 o 
  -7   7   6        1.31        4.64      3.97 o 
  -6   7   6       16.59        9.78      3.30 o 
  -5   7   6       86.46       81.49      5.66 o 
  -4   7   6        8.01        8.37      2.35 o 
  -3   7   6       45.23       41.44      3.95 o 
  -2   7   6        5.38        1.39      1.92 o 
  -1   7   6       34.87       28.28      2.88 o 
   0   7   6      203.23      198.92      8.34 o 
   1   7   6       30.44       30.17      4.24 o 
   2   7   6       12.17        9.11      3.19 o 
   3   7   6      147.52      145.86      6.59 o 
   4   7   6        4.35        4.27      2.89 o 
   5   7   6        9.62        5.43      3.32 o 
   6   7   6        3.22        1.98      3.25 o 
   7   7   6        0.95        0.95      3.37 o 
   8   7   6       17.01       10.40      4.72 o 
   9   7   6        2.73       -0.50      5.09 o 
  10   7   6        7.38       11.46      7.31 o 
 -11   8   6       35.05       54.45     13.02 o 
 -10   8   6        4.52        0.81      9.01 o 
  -9   8   6       56.54       67.97     11.79 o 
  -8   8   6       58.86       57.92      7.92 o 
  -7   8   6        0.00       -0.64      3.73 o 
  -6   8   6       76.78       63.89      5.98 o 
  -5   8   6      338.58      324.94     10.50 o 
  -4   8   6       23.67       19.56      3.52 o 
  -3   8   6        1.87        3.68      2.30 o 
  -2   8   6       94.43       90.63      5.14 o 
  -1   8   6       59.50       44.30      3.66 o 
   0   8   6       68.11       64.98      6.14 o 
   1   8   6      166.03      165.61      8.34 o 
   2   8   6        0.26       -1.32      2.70 o 
   3   8   6      112.15       93.50      7.08 o 
   4   8   6        3.44        4.10      3.05 o 
   5   8   6       41.89       39.75      5.84 o 
   6   8   6        0.73       -1.07      3.82 o 
   7   8   6      252.77      272.46     13.53 o 
   8   8   6        0.37        4.14      4.53 o 
   9   8   6       17.04       13.84     11.69 o 
  10   8   6       14.01       11.50      8.38 o 
 -10   9   6       19.47       12.99     10.85 o 
  -9   9   6        6.65        0.22      7.00 o 
  -8   9   6       55.51       58.06      8.69 o 
  -7   9   6        6.73       15.59      4.55 o 
  -6   9   6        3.81        7.25      3.61 o 
  -5   9   6      969.51     1018.72     21.22 o 
  -4   9   6     1718.25     1707.98     22.14 o 
  -3   9   6     2024.61     2065.63     30.14 o 
  -2   9   6      210.73      184.81      7.15 o 
  -1   9   6      144.88      142.70      7.33 o 
   0   9   6       35.43       28.67      4.13 o 
   1   9   6      164.03      138.03     10.37 o 
   2   9   6       63.40       61.36      6.70 o 
   3   9   6        4.62        5.75      3.63 o 
   4   9   6       20.22       22.50      5.07 o 
   5   9   6        0.75        1.26      4.63 o 
   6   9   6       10.17       18.10     11.82 o 
   7   9   6      275.03      288.24     16.81 o 
   8   9   6        0.02       -2.47      3.24 o 
   9   9   6        0.99        5.99      4.76 o 
 -10  10   6        7.64       15.97      9.63 o 
  -9  10   6        7.84       11.71      7.84 o 
  -8  10   6       25.90       19.67     12.39 o 
  -7  10   6      201.96      193.01     10.03 o 
  -6  10   6      123.45      133.45      9.26 o 
  -5  10   6      112.79      129.20      8.88 o 
  -4  10   6      684.40      680.50     21.16 o 
  -3  10   6      343.07      359.95     12.57 o 
  -2  10   6      178.33      154.53      8.69 o 
  -1  10   6       54.36       52.92      6.39 o 
   0  10   6      934.51      928.19     17.77 o 
   1  10   6       76.82       75.43      7.40 o 
   2  10   6     1271.01     1321.26     31.36 o 
   3  10   6      119.06      115.42      8.72 o 
   4  10   6        8.14       10.14      4.39 o 
   5  10   6       47.51       46.59     11.92 o 
   6  10   6        7.39        4.19      5.25 o 
   7  10   6       72.24       72.40     10.93 o 
   8  10   6       30.06       36.49      8.65 o 
   9  10   6       39.53       17.81     12.76 o 
  -9  11   6       36.77       43.77     11.73 o 
  -8  11   6      102.65       80.70     18.77 o 
  -7  11   6       14.47        8.59      4.96 o 
  -6  11   6       80.63       68.20      8.17 o 
  -5  11   6       22.38       25.48      5.69 o 
  -4  11   6       82.60       67.88      7.12 o 
  -3  11   6      457.86      433.15     22.18 o 
  -2  11   6        6.18        6.20      3.76 o 
  -1  11   6       84.43       84.69      7.29 o 
   0  11   6     1191.68     1254.67     21.69 o 
   1  11   6      407.21      397.56     12.60 o 
   2  11   6      100.95       95.06      7.24 o 
   3  11   6      450.73      462.03     14.18 o 
   4  11   6      260.64      280.93     17.89 o 
   5  11   6       40.43       49.23      9.11 o 
   6  11   6       42.07        6.51     17.67 o 
   7  11   6       20.43       18.17      6.81 o 
   8  11   6       15.68       12.38      7.48 o 
  -9  12   6       44.54       63.96     13.80 o 
  -8  12   6        6.88        2.70     12.64 o 
  -7  12   6        0.00       -0.06      6.61 o 
  -6  12   6        0.38        0.01      6.79 o 
  -5  12   6       47.63       66.23     12.23 o 
  -4  12   6      100.89      110.50     10.58 o 
  -3  12   6      358.80      346.00     13.76 o 
  -2  12   6       72.23       79.28      7.93 o 
  -1  12   6      375.86      351.46     14.00 o 
   0  12   6      332.28      359.23     14.76 o 
   1  12   6       39.06       39.30      5.78 o 
   2  12   6      143.30      151.80      9.05 o 
   3  12   6       22.21       20.48      4.92 o 
   4  12   6      108.34       88.28      8.93 o 
   5  12   6       96.34      120.06     17.52 o 
   6  12   6       25.83        3.48     20.68 o 
   7  12   6        0.94        1.38      5.12 o 
   8  12   6        3.02        5.93      6.87 o 
  -8  13   6       15.07       -3.69      7.38 o 
  -7  13   6       28.00       40.54     14.58 o 
  -6  13   6       47.05       66.63     11.20 o 
  -5  13   6        1.18       -0.20      5.92 o 
  -4  13   6        6.88        3.39      6.30 o 
  -3  13   6       25.32       26.70      6.24 o 
  -2  13   6        1.72       -1.87      4.11 o 
  -1  13   6       45.14       50.25      7.89 o 
   0  13   6      216.64      213.71     12.08 o 
   1  13   6       12.76       16.73      5.50 o 
   2  13   6        2.51       -2.38      4.10 o 
   3  13   6       14.28       10.20      4.27 o 
   4  13   6        5.83        5.46      4.91 o 
   5  13   6       68.02       70.56      9.38 o 
   6  13   6        8.25        4.59      4.95 o 
   7  13   6        0.27        0.34      3.68 o 
  -7  14   6        3.75        1.19     12.32 o 
  -6  14   6        0.19       -2.47      6.83 o 
  -5  14   6        5.44       12.55      7.73 o 
  -4  14   6        0.57       -3.03      5.28 o 
  -3  14   6        0.00       -1.62      4.41 o 
  -2  14   6       34.31       35.43      6.97 o 
  -1  14   6        4.96        4.06      4.79 o 
   0  14   6        4.39        1.68      5.07 o 
   1  14   6        1.13       -1.44      4.54 o 
   2  14   6       28.33       20.73      9.57 o 
   3  14   6       11.59        8.02      5.43 o 
   4  14   6        0.12       -2.50      4.81 o 
   5  14   6       50.71       56.47      9.28 o 
   6  14   6        0.00        0.55      5.53 o 
  -6  15   6        4.05        1.78      8.60 o 
  -5  15   6        0.14       -1.90      7.32 o 
  -4  15   6        0.55        5.66      7.11 o 
  -3  15   6        5.82       -2.85      2.85 o 
  -2  15   6       11.18       -0.44      7.00 o 
  -1  15   6        0.87       -2.56      2.56 o 
   0  15   6        1.05       -1.46      3.05 o 
   1  15   6        0.08        0.70      4.16 o 
   2  15   6       14.60        7.35      5.20 o 
   3  15   6       14.97       18.78      7.03 o 
   4  15   6       16.76       16.28      7.16 o 
   5  15   6        1.92        5.03      6.40 o 
  -5  16   6        0.05       -7.36      9.08 o 
  -4  16   6        0.94        1.08     12.17 o 
  -3  16   6        1.39       -1.76      4.14 o 
  -2  16   6        1.04        3.34      4.21 o 
  -1  16   6       21.27        7.47      7.01 o 
   0  16   6       13.13        0.73      4.16 o 
   1  16   6       13.83        7.28      4.55 o 
   2  16   6        0.96        0.69      6.33 o 
   3  16   6        3.65        7.42      8.22 o 
   4  16   6        1.47        3.81      7.80 o 
  -2  17   6       12.00       -0.86      4.35 o 
  -1  17   6        0.81        3.34      4.72 o 
   0  17   6        0.01       -3.21      4.81 o 
   1  17   6        0.41       -4.86      5.92 o 
 -11   0   7        4.06       -2.75      4.19 o 
  -9   0   7      957.48     1038.71     39.66 o 
  -7   0   7       67.33       80.33     12.26 o 
  -5   0   7     2485.79     2727.63     56.74 o 
  -3   0   7      408.56      372.99      8.90 o 
  -1   0   7     1068.40     1126.58     19.03 o 
   1   0   7      182.25      212.45      8.76 o 
   3   0   7      141.10      113.89      6.92 o 
   5   0   7      783.99      844.33     22.08 o 
   7   0   7       44.71       62.23      8.68 o 
   9   0   7        3.62        6.77      7.04 o 
  11   0   7        7.27        8.57      9.70 o 
 -12   1   7       27.82       -2.69      4.81 o 
 -11   1   7      138.94      129.13     21.90 o 
 -10   1   7       82.86       81.78      9.31 o 
  -9   1   7       86.53       84.38      8.51 o 
  -8   1   7       25.46       19.55      6.19 o 
  -7   1   7       26.97       15.53      5.19 o 
  -6   1   7        0.21        1.94      3.44 o 
  -5   1   7     1078.74     1101.69     24.80 o 
  -4   1   7     1341.03     1277.58     25.74 o 
  -3   1   7     1447.61     1446.36     13.24 o 
  -2   1   7      550.76      523.84     11.54 o 
  -1   1   7        7.56       15.08      2.35 o 
   0   1   7     4996.11     5543.94     36.45 o 
   1   1   7        0.55        0.82      1.61 o 
   2   1   7       12.34        9.04      2.14 o 
   3   1   7      200.92      190.01      5.96 o 
   4   1   7       27.18       22.97      2.72 o 
   5   1   7     1052.74     1113.68     15.92 o 
   6   1   7       23.88       18.61      3.75 o 
   7   1   7      798.47      839.71     25.77 o 
   8   1   7        3.26        1.46      3.51 o 
   9   1   7        5.82       13.99      5.26 o 
  10   1   7        2.02        3.25      4.28 o 
  11   1   7       19.16       29.18      9.60 o 
 -12   2   7        0.86        1.25      6.69 o 
 -11   2   7        0.26        2.76      4.86 o 
 -10   2   7       67.22       60.44      8.26 o 
  -9   2   7       36.64       28.50      6.12 o 
  -8   2   7      469.60      505.71     16.31 o 
  -7   2   7       70.58       80.42      8.82 o 
  -6   2   7      137.15      137.87      9.79 o 
  -5   2   7       67.45       54.55      6.91 o 
  -4   2   7     1065.24     1104.14     25.65 o 
  -3   2   7        5.09        3.93      1.49 o 
  -2   2   7      260.12      263.51      8.26 o 
  -1   2   7       81.42       99.23      4.48 o 
   0   2   7     1404.01     1416.46     16.25 o 
   1   2   7      580.46      746.57     11.74 o 
   2   2   7       97.14       78.15      4.32 o 
   3   2   7       93.49       89.11      4.54 o 
   4   2   7       62.81       51.15      3.68 o 
   5   2   7     1913.34     2097.37     21.32 o 
   6   2   7      318.39      366.39     11.10 o 
   7   2   7       37.54       40.89      5.05 o 
   8   2   7       28.01       27.44      5.62 o 
   9   2   7       18.53       32.26      6.45 o 
  10   2   7       36.12       50.25      8.40 o 
  11   2   7       11.03       10.23      6.99 o 
 -12   3   7       16.20        6.77      7.04 o 
 -11   3   7       15.24       -1.82     13.36 o 
 -10   3   7      255.68      290.36     17.95 o 
  -9   3   7      333.50      339.42     14.39 o 
  -8   3   7       43.84       47.53      6.57 o 
  -7   3   7      107.64      104.04      7.76 o 
  -6   3   7        7.45        3.69      7.98 o 
  -5   3   7       95.36       93.30      5.57 o 
  -4   3   7       23.02       25.96      6.41 o 
  -3   3   7      283.09      252.71      5.17 o 
  -2   3   7        6.52        5.39      1.90 o 
  -1   3   7      343.16      349.55      7.88 o 
   0   3   7       11.56        7.43      2.08 o 
   1   3   7       39.31       37.57      3.52 o 
   2   3   7      385.40      384.92      8.70 o 
   3   3   7        0.19        2.21      1.76 o 
   4   3   7       21.08       14.58      2.47 o 
   5   3   7       28.89       33.09      3.83 o 
   6   3   7     1730.19     2006.96     31.63 o 
   7   3   7        5.41        9.56      3.97 o 
   8   3   7       76.77      104.51     12.45 o 
   9   3   7       20.04       35.13      6.79 o 
  10   3   7      102.22      143.26     16.38 o 
  11   3   7        4.46       10.57      7.23 o 
 -12   4   7        2.50       -1.66     11.79 o 
 -11   4   7       84.11       80.22     13.03 o 
 -10   4   7       23.12       26.59      8.79 o 
  -9   4   7       55.93       58.96      7.95 o 
  -8   4   7        5.86        1.69      3.70 o 
  -7   4   7      101.71       97.13      7.70 o 
  -6   4   7        0.06        1.04      2.82 o 
  -5   4   7      304.47      295.80      9.59 o 
  -4   4   7       33.89       31.34      3.05 o 
  -3   4   7       34.66       30.83      2.59 o 
  -2   4   7      518.28      507.80      9.60 o 
  -1   4   7        3.26        1.84      1.65 o 
   0   4   7       15.22       13.62      2.47 o 
   1   4   7       59.31       38.87      3.55 o 
   2   4   7       27.44       26.31      3.12 o 
   3   4   7       12.56       12.38      2.55 o 
   4   4   7      291.12      295.93     11.03 o 
   5   4   7      163.12      176.27     10.36 o 
   6   4   7        3.71        8.73      3.69 o 
   7   4   7       14.32       17.08      4.79 o 
   8   4   7       26.08       27.82      5.92 o 
   9   4   7       11.31        9.75      5.24 o 
  10   4   7        0.13        2.02      5.10 o 
  11   4   7       45.38       84.76     11.65 o 
 -11   5   7        0.16       -5.18      6.64 o 
 -10   5   7       89.83       89.74     13.18 o 
  -9   5   7        8.19        2.63      4.90 o 
  -8   5   7        3.95        4.40      4.21 o 
  -7   5   7        1.61        3.28      3.59 o 
  -6   5   7        0.62       -1.69      2.56 o 
  -5   5   7      183.53      191.91      7.40 o 
  -4   5   7       58.79       51.53      3.80 o 
  -3   5   7      141.92      150.18      5.17 o 
  -2   5   7      336.38      286.66      7.70 o 
  -1   5   7      110.23       96.80      4.91 o 
   0   5   7       66.88       64.87      4.38 o 
   1   5   7     1459.16     1514.32     18.69 o 
   2   5   7        0.01        0.92      1.77 o 
   3   5   7      171.13      166.33      9.35 o 
   4   5   7       45.39       44.02      5.17 o 
   5   5   7       75.49       75.21      6.27 o 
   6   5   7       59.05       67.70      7.77 o 
   7   5   7       52.60       45.48      6.76 o 
   8   5   7        7.99        4.56      4.33 o 
   9   5   7        3.20        0.23      4.99 o 
  10   5   7        3.85       -1.40      5.34 o 
 -11   6   7        4.33        7.02      7.19 o 
 -10   6   7        4.22       10.62      7.04 o 
  -9   6   7        0.20       -3.65      4.52 o 
  -8   6   7        0.75       -2.92      3.73 o 
  -7   6   7        6.32        6.47      4.10 o 
  -6   6   7       27.33       24.37      4.97 o 
  -5   6   7        0.08       -0.06      2.29 o 
  -4   6   7        3.02        4.60      2.06 o 
  -3   6   7      337.09      348.96      8.51 o 
  -2   6   7       67.93       67.36      3.86 o 
  -1   6   7       20.35       17.19      2.45 o 
   0   6   7       56.31       50.64      3.10 o 
   1   6   7      196.78      162.93      6.57 o 
   2   6   7       94.31       78.07      4.98 o 
   3   6   7        0.02        3.42      2.08 o 
   4   6   7       93.25       95.60      7.51 o 
   5   6   7        1.82        2.00      2.97 o 
   6   6   7      204.05      204.78     13.24 o 
   7   6   7       46.40       61.13      7.81 o 
   8   6   7       14.60       18.96      5.59 o 
   9   6   7        5.98        6.73      3.23 o 
  10   6   7       11.92       17.53      7.64 o 
 -11   7   7       27.87       26.40     10.29 o 
 -10   7   7        0.00        4.54      8.07 o 
  -9   7   7       33.23       31.66      8.84 o 
  -8   7   7        7.74       11.80      5.99 o 
  -7   7   7        0.17       -2.08      3.50 o 
  -6   7   7        7.15        2.31      3.01 o 
  -5   7   7       58.66       55.97      5.29 o 
  -4   7   7      103.93       81.91      4.79 o 
  -3   7   7      650.90      621.80     11.32 o 
  -2   7   7      122.61      123.05      4.80 o 
  -1   7   7      717.73      740.39     16.95 o 
   0   7   7      114.53       97.61      5.69 o 
   1   7   7       74.97       81.62      5.27 o 
   2   7   7        0.52        0.03      2.12 o 
   3   7   7       24.14       22.22      4.10 o 
   4   7   7       11.32       16.27      4.30 o 
   5   7   7        7.49        2.82      3.25 o 
   6   7   7       22.86       13.83      5.53 o 
   7   7   7        2.20        5.07      4.75 o 
   8   7   7       16.13       12.71      8.05 o 
   9   7   7        0.00        0.11      3.85 o 
  10   7   7       12.09       16.02     14.11 o 
 -11   8   7       29.23       30.16     11.56 o 
 -10   8   7        3.69        9.88      8.21 o 
  -9   8   7        7.00       12.34      7.71 o 
  -8   8   7        9.81       12.25      5.54 o 
  -7   8   7        4.72        4.66      4.58 o 
  -6   8   7        4.32        7.46      3.56 o 
  -5   8   7       75.66       62.37      5.91 o 
  -4   8   7       83.72       82.29      5.13 o 
  -3   8   7      310.83      316.03      8.26 o 
  -2   8   7      111.85      120.63      5.66 o 
  -1   8   7        3.44        1.69      2.16 o 
   0   8   7       60.97       56.01      5.01 o 
   1   8   7       15.28        9.66      2.98 o 
   2   8   7      751.18      775.66     18.63 o 
   3   8   7        1.32        0.69      2.44 o 
   4   8   7       57.49       49.50      6.31 o 
   5   8   7      110.53      111.13      8.44 o 
   6   8   7      122.62      119.93     11.55 o 
   7   8   7       39.24       40.99      9.82 o 
   8   8   7        3.36        0.26      4.73 o 
   9   8   7        0.55       -0.04      4.36 o 
 -10   9   7      149.59      223.09     19.32 o 
  -9   9   7        9.15       13.55      7.99 o 
  -8   9   7        0.11        2.16      5.17 o 
  -7   9   7        0.93        4.73      4.72 o 
  -6   9   7       59.30       57.76      6.29 o 
  -5   9   7      247.66      232.48      9.72 o 
  -4   9   7       11.48       11.44      3.05 o 
  -3   9   7      168.69      157.43      8.35 o 
  -2   9   7       42.44       44.36      5.57 o 
  -1   9   7      151.72      147.73     11.65 o 
   0   9   7      308.23      323.14     10.48 o 
   1   9   7     1348.59     1373.26     31.71 o 
   2   9   7      901.94      938.21     17.43 o 
   3   9   7        0.91        0.99      2.72 o 
   4   9   7       48.94       29.23      5.58 o 
   5   9   7      125.74      112.29      8.62 o 
   6   9   7       10.25       13.20      5.83 o 
   7   9   7       16.60       17.61      6.74 o 
   8   9   7        9.18        2.66      5.91 o 
   9   9   7        0.28        0.48      5.82 o 
 -10  10   7      147.56      170.95     18.55 o 
  -9  10   7       15.22        8.77      9.51 o 
  -8  10   7        1.06       -1.98      3.93 o 
  -7  10   7        9.06       -2.38      4.47 o 
  -6  10   7       46.27       32.18      5.58 o 
  -5  10   7      102.46       95.18      7.34 o 
  -4  10   7        1.26       -3.47      3.47 o 
  -3  10   7       23.60       12.69      4.08 o 
  -2  10   7       79.11       78.70      8.95 o 
  -1  10   7       62.70       66.38      5.92 o 
   0  10   7       26.27       30.51      4.72 o 
   1  10   7      424.66      439.97     13.96 o 
   2  10   7       56.55       66.80      7.66 o 
   3  10   7      237.81      248.14     12.40 o 
   4  10   7      197.08      193.77     10.90 o 
   5  10   7       14.70        5.61      4.36 o 
   6  10   7       12.50       17.79      7.01 o 
   7  10   7       61.76       76.70     16.80 o 
   8  10   7       14.84       20.76      7.31 o 
   9  10   7        8.45        8.85      7.51 o 
  -9  11   7       12.01       10.34     12.83 o 
  -8  11   7      171.86      261.95     26.21 o 
  -7  11   7       41.62       16.94     12.63 o 
  -6  11   7      618.15      604.14     39.38 o 
  -5  11   7      160.98      149.24     12.56 o 
  -4  11   7       29.80       26.16      7.14 o 
  -3  11   7       65.05       59.93      7.11 o 
  -2  11   7       15.68       11.13      4.41 o 
  -1  11   7      253.63      284.83     12.42 o 
   0  11   7       14.81       19.01      4.44 o 
   1  11   7      440.98      413.33     13.14 o 
   2  11   7       30.31       34.59      5.39 o 
   3  11   7      199.70      190.43     11.16 o 
   4  11   7        7.36        5.83      4.20 o 
   5  11   7       67.77       74.50     12.39 o 
   6  11   7       11.36       -3.44     10.57 o 
   7  11   7        8.30        4.50      6.54 o 
   8  11   7        0.73        3.10      6.72 o 
  -8  12   7        1.30       -4.25      5.88 o 
  -7  12   7       36.17        4.08     16.36 o 
  -6  12   7        2.98        3.23      3.78 o 
  -5  12   7      111.03       95.60     11.52 o 
  -4  12   7       36.36       33.32      8.17 o 
  -3  12   7       44.70       48.71      7.06 o 
  -2  12   7      135.02      116.42      9.06 o 
  -1  12   7      426.85      482.22     23.84 o 
   0  12   7        2.49        2.10      3.41 o 
   1  12   7      106.15      115.28      8.11 o 
   2  12   7       28.42       25.14      5.32 o 
   3  12   7        3.43        4.92      4.39 o 
   4  12   7       55.63       61.80     10.27 o 
   5  12   7       29.48       32.97     11.51 o 
   6  12   7       91.81       87.40     17.52 o 
   7  12   7        1.26       -1.69      4.76 o 
  -8  13   7        0.91        0.06      7.32 o 
  -7  13   7      100.47      108.54     19.27 o 
  -6  13   7        4.23       -1.08      7.01 o 
  -5  13   7        0.28       -2.07      6.64 o 
  -4  13   7       24.26       17.26      7.23 o 
  -3  13   7       64.83       79.21      9.04 o 
  -2  13   7       37.46       16.46      5.31 o 
  -1  13   7        4.52       15.03      5.26 o 
   0  13   7       94.28       95.59     12.31 o 
   1  13   7        0.00       -0.74      3.96 o 
   2  13   7       83.38       66.69     10.28 o 
   3  13   7        6.12        3.55      4.54 o 
   4  13   7       47.04       60.38     11.00 o 
   5  13   7       51.13       46.60      8.32 o 
   6  13   7       20.37       21.07      7.13 o 
   7  13   7        0.00        8.13     10.14 o 
  -7  14   7        2.50        2.00      6.38 o 
  -6  14   7        6.28       15.17      8.52 o 
  -5  14   7        1.52       -1.55      6.39 o 
  -4  14   7       35.37       58.25     11.15 o 
  -3  14   7       16.76        0.99     11.39 o 
  -2  14   7        0.09       -1.26      4.52 o 
  -1  14   7       15.61        7.48      5.43 o 
   0  14   7       18.53        8.95      9.97 o 
   1  14   7        1.42       -1.54      4.21 o 
   2  14   7        3.31       -3.04      3.04 o 
   3  14   7        5.22        3.61      4.29 o 
   4  14   7       40.34       39.35      8.09 o 
   5  14   7        1.82        0.79      5.53 o 
   6  14   7        6.41       13.65      6.80 o 
  -6  15   7        2.14       12.39     14.58 o 
  -5  15   7        0.87       -0.66      7.53 o 
  -4  15   7       18.84        9.89      8.76 o 
  -3  15   7        2.94        3.07      4.97 o 
  -2  15   7        4.71       -0.23      5.42 o 
  -1  15   7        0.01        0.02      3.33 o 
   0  15   7        0.85        1.86      3.87 o 
   1  15   7        0.34       -2.70      4.54 o 
   2  15   7       10.17       12.01      5.60 o 
   3  15   7       57.77       50.43      9.01 o 
   4  15   7        1.11        2.55      6.05 o 
  -4  16   7        4.18        9.75     10.05 o 
  -3  16   7        0.00        0.70      5.97 o 
  -2  16   7        2.71       -1.97      4.49 o 
  -1  16   7        0.78        4.55      5.12 o 
   0  16   7        2.28        3.79      4.95 o 
   1  16   7        0.96       -2.89      5.38 o 
   2  16   7        3.11        4.46      6.42 o 
   3  16   7        0.06        0.32     11.07 o 
 -12   0   8        0.02       -1.38      7.51 o 
 -10   0   8      669.35      835.19     42.10 o 
  -8   0   8      280.39      330.39     23.27 o 
  -6   0   8        5.43       10.45      6.69 o 
  -4   0   8      635.58      640.88     26.65 o 
  -2   0   8       17.98       14.86      3.30 o 
   0   0   8      804.66      929.02     19.04 o 
   2   0   8        7.46        3.94      2.76 o 
   4   0   8      618.05      697.25     16.64 o 
   6   0   8       40.87       39.50      9.45 o 
   8   0   8       63.69       70.43     10.28 o 
  10   0   8      186.45      228.79     24.65 o 
 -12   1   8        4.04        1.68      6.50 o 
 -11   1   8       26.25        3.08      7.60 o 
 -10   1   8        0.02        5.40      5.45 o 
  -9   1   8        1.90       -3.71      4.08 o 
  -8   1   8      227.82      251.04     14.84 o 
  -7   1   8       36.79       33.72      6.89 o 
  -6   1   8        1.96        0.64      3.77 o 
  -5   1   8       12.05       10.49      4.20 o 
  -4   1   8      339.66      364.02     14.44 o 
  -3   1   8       54.94       40.42      3.62 o 
  -2   1   8      335.60      296.36      7.02 o 
  -1   1   8        5.34        3.64      1.84 o 
   0   1   8      113.13      117.37      5.11 o 
   1   1   8      487.83      499.89     10.08 o 
   2   1   8       76.83       72.12      4.43 o 
   3   1   8        8.84       10.59      2.46 o 
   4   1   8      179.27      158.12      5.92 o 
   5   1   8       91.46      108.80     21.52 o 
   6   1   8       60.87       72.19      7.37 o 
   7   1   8       25.70       28.55      4.70 o 
   8   1   8       11.13       14.99      5.26 o 
   9   1   8       65.99       82.63      9.65 o 
  10   1   8        6.86        4.98      6.59 o 
 -12   2   8       85.14      104.29     23.71 o 
 -11   2   8      298.87      386.15     22.31 o 
 -10   2   8      540.99      612.78     20.41 o 
  -9   2   8       65.99       65.59      8.33 o 
  -8   2   8        0.69        0.45      4.87 o 
  -7   2   8        4.59        1.58      4.29 o 
  -6   2   8        6.18        6.67      4.24 o 
  -5   2   8      334.44      322.34     14.38 o 
  -4   2   8      104.26      101.91      5.58 o 
  -3   2   8        1.36        0.99      2.00 o 
  -2   2   8        0.13       -0.69      1.45 o 
  -1   2   8     1280.79     1417.15     16.71 o 
   0   2   8      448.56      516.46     10.15 o 
   1   2   8      462.67      584.11     10.99 o 
   2   2   8       42.24       44.78      3.79 o 
   3   2   8       55.35       42.44      3.82 o 
   4   2   8      309.22      309.02     10.27 o 
   5   2   8     1504.15     1686.21     34.46 o 
   6   2   8       39.41       35.31      6.91 o 
   7   2   8       67.96       69.40      7.96 o 
   8   2   8       29.85       57.31      8.04 o 
   9   2   8        4.23        9.97      6.56 o 
  10   2   8       15.06       20.23      6.93 o 
 -12   3   8       16.75        4.88      8.35 o 
 -11   3   8       65.85       64.78     12.23 o 
 -10   3   8      259.08      283.56     15.09 o 
  -9   3   8       13.00        4.17      4.90 o 
  -8   3   8        9.81       13.69      4.82 o 
  -7   3   8       39.50       35.97      7.14 o 
  -6   3   8      293.43      287.21     14.55 o 
  -5   3   8      253.87      229.57     12.41 o 
  -4   3   8      124.26      133.97      6.64 o 
  -3   3   8       12.55       15.96      2.41 o 
  -2   3   8      458.78      431.26      8.96 o 
  -1   3   8       10.09        4.09      2.01 o 
   0   3   8     1296.81     1424.16     17.69 o 
   1   3   8       54.86       76.46      4.54 o 
   2   3   8        4.46        4.41      2.11 o 
   3   3   8      189.35      204.59      6.90 o 
   4   3   8      913.84      950.86     19.44 o 
   5   3   8     1703.52     1942.26     27.59 o 
   6   3   8      908.38      973.21     38.60 o 
   7   3   8        6.15        4.91      3.94 o 
   8   3   8       14.32       26.61      6.20 o 
   9   3   8        0.90        0.38      4.41 o 
  10   3   8       14.38       25.84      6.94 o 
 -11   4   8        4.54       12.15      8.48 o 
 -10   4   8       84.05       93.41     12.93 o 
  -9   4   8        0.08       -0.87      4.02 o 
  -8   4   8        0.00        0.84      3.70 o 
  -7   4   8        2.36        2.84      3.56 o 
  -6   4   8       16.97       15.68      4.31 o 
  -5   4   8       34.72       37.98      6.70 o 
  -4   4   8      147.47      138.94      7.16 o 
  -3   4   8       33.63       25.78      2.71 o 
  -2   4   8      266.17      303.01      7.95 o 
  -1   4   8      204.60      222.45      7.04 o 
   0   4   8        0.63       -0.44      1.70 o 
   1   4   8        1.30        4.12      2.02 o 
   2   4   8       69.30       66.12      4.68 o 
   3   4   8      601.68      604.36     13.82 o 
   4   4   8      181.09      179.07      8.80 o 
   5   4   8      238.54      246.71     10.30 o 
   6   4   8        0.15        0.06      3.96 o 
   7   4   8        0.12        0.71      4.07 o 
   8   4   8        0.22        4.02      4.13 o 
   9   4   8        2.51       -1.47      4.38 o 
  10   4   8       77.62      135.45     12.52 o 
 -11   5   8       26.31       26.67      9.76 o 
 -10   5   8        1.64       -1.29      6.25 o 
  -9   5   8       16.85       19.60      6.39 o 
  -8   5   8        1.34        3.02      4.45 o 
  -7   5   8        6.78        0.93      3.65 o 
  -6   5   8       53.26       44.56      6.19 o 
  -5   5   8        0.01        0.06      2.68 o 
  -4   5   8       26.36       22.29      3.50 o 
  -3   5   8        1.21        1.08      1.88 o 
  -2   5   8        0.19       -1.07      1.83 o 
  -1   5   8      284.72      272.77      8.08 o 
   0   5   8       38.77       42.79      4.12 o 
   1   5   8        0.92        0.73      1.91 o 
   2   5   8        3.79        1.70      2.13 o 
   3   5   8      226.86      254.52      8.22 o 
   4   5   8      750.44      806.20     18.19 o 
   5   5   8      182.04      170.67      9.15 o 
   6   5   8      204.83      205.64     13.43 o 
   7   5   8        2.28        2.18      6.73 o 
   8   5   8       21.56       29.70      6.54 o 
   9   5   8       37.35       72.29      9.39 o 
  10   5   8       41.77       92.47     11.48 o 
 -11   6   8       34.03       45.00     11.86 o 
 -10   6   8        6.35       12.50      7.27 o 
  -9   6   8       29.63       31.03      7.14 o 
  -8   6   8        6.04        4.40      4.76 o 
  -7   6   8       50.83       44.33      6.87 o 
  -6   6   8      151.84      159.77      9.74 o 
  -5   6   8       61.45       54.12      5.23 o 
  -4   6   8       50.76       38.36      4.45 o 
  -3   6   8        9.21        7.89      2.16 o 
  -2   6   8       25.36       25.80      3.04 o 
  -1   6   8       84.14       85.55      4.31 o 
   0   6   8      117.84       98.12      5.72 o 
   1   6   8      134.73      143.41      6.58 o 
   2   6   8        1.46        3.09      2.28 o 
   3   6   8      120.13      128.38      6.51 o 
   4   6   8        0.00       -2.70      2.70 o 
   5   6   8       46.93       34.89      5.63 o 
   6   6   8       13.31       13.90      5.81 o 
   7   6   8       35.44       23.91      6.90 o 
   8   6   8       19.66       22.81      7.34 o 
   9   6   8      108.99      163.65     12.31 o 
  10   6   8       23.65       24.83      8.01 o 
 -11   7   8       19.96       23.11     11.20 o 
 -10   7   8        3.69        8.36      8.06 o 
  -9   7   8        1.76        3.46      5.44 o 
  -8   7   8        7.20        8.55      5.29 o 
  -7   7   8        1.27        1.22      4.02 o 
  -6   7   8       27.18       19.49      5.23 o 
  -5   7   8      285.13      257.98      9.48 o 
  -4   7   8        1.25        3.84      2.74 o 
  -3   7   8       78.55       67.01      4.58 o 
  -2   7   8      377.32      384.54     10.99 o 
  -1   7   8     1283.54     1337.10     19.28 o 
   0   7   8      971.39     1022.83     17.00 o 
   1   7   8      425.64      388.93     10.62 o 
   2   7   8       41.34       41.61      4.60 o 
   3   7   8       61.47       66.97      5.80 o 
   4   7   8        4.62        4.06      3.88 o 
   5   7   8        2.66        2.05      3.71 o 
   6   7   8        0.07        0.73      4.02 o 
   7   7   8      138.10      110.86     15.52 o 
   8   7   8       64.61       72.29     10.85 o 
   9   7   8        8.14       11.21      7.10 o 
 -10   8   8        5.97        7.07      9.09 o 
  -9   8   8       20.86       13.01      6.63 o 
  -8   8   8        3.42        2.28      5.10 o 
  -7   8   8        1.80       -0.03      4.04 o 
  -6   8   8      219.53      220.23     11.71 o 
  -5   8   8      175.89      146.35     10.18 o 
  -4   8   8        0.20        1.16      2.69 o 
  -3   8   8      100.58       89.99      7.29 o 
  -2   8   8      318.83      316.67      8.75 o 
  -1   8   8     1819.75     1950.64     21.89 o 
   0   8   8      163.56      162.83      7.59 o 
   1   8   8      264.15      269.66      9.45 o 
   2   8   8      209.60      216.32      9.36 o 
   3   8   8      114.40       97.73      7.97 o 
   4   8   8       47.59       39.15      6.17 o 
   5   8   8        1.61       -2.55      3.06 o 
   6   8   8      150.84      149.27     12.60 o 
   7   8   8        5.77        3.43      9.95 o 
   8   8   8       16.13       41.10      9.19 o 
   9   8   8       15.47       21.12      8.05 o 
 -10   9   8       12.89       19.63     10.10 o 
  -9   9   8       45.70       19.55     21.83 o 
  -8   9   8       13.15        7.03      4.87 o 
  -7   9   8       16.19        8.25      5.48 o 
  -6   9   8       21.21       22.26      5.86 o 
  -5   9   8        0.60       -3.03      3.03 o 
  -4   9   8      158.90      129.67      8.81 o 
  -3   9   8      159.41      153.83      7.54 o 
  -2   9   8      150.33      132.39      6.45 o 
  -1   9   8      953.42     1060.79     16.60 o 
   0   9   8        0.87        2.99      3.07 o 
   1   9   8      319.19      353.63     11.07 o 
   2   9   8       61.12       47.29      5.51 o 
   3   9   8       38.42       25.47      5.50 o 
   4   9   8      153.91      141.18      9.74 o 
   5   9   8       52.74       52.47      7.36 o 
   6   9   8       56.76       37.83     22.27 o 
   7   9   8       16.23        3.63      4.47 o 
   8   9   8       20.87       18.13      7.17 o 
   9   9   8        4.60       11.17      7.03 o 
  -9  10   8        0.93        3.35      8.32 o 
  -8  10   8       37.68       54.51     11.24 o 
  -7  10   8        4.12        7.81      5.33 o 
  -6  10   8       12.81        5.97      6.26 o 
  -5  10   8        0.82        0.44      3.81 o 
  -4  10   8       54.40       50.16      7.09 o 
  -3  10   8        8.60       11.23      3.48 o 
  -2  10   8      112.13      117.32      7.24 o 
  -1  10   8       99.95      101.48      6.21 o 
   0  10   8       43.74       40.97      4.71 o 
   1  10   8       39.31       37.09      6.06 o 
   2  10   8      136.70      138.65      7.98 o 
   3  10   8        1.27       -2.53      3.59 o 
   4  10   8      214.00      213.05     12.06 o 
   5  10   8       44.98       45.16      7.21 o 
   6  10   8       19.43       13.19     11.82 o 
   7  10   8       18.23       12.77     14.95 o 
   8  10   8       13.16       20.33      8.09 o 
  -9  11   8        1.50        5.13      7.95 o 
  -8  11   8        0.05       -3.42      5.22 o 
  -7  11   8       51.07       18.25     21.36 o 
  -6  11   8       29.36        2.34      5.89 o 
  -5  11   8        1.73       -0.22      4.45 o 
  -4  11   8        0.70        3.94      4.19 o 
  -3  11   8      141.91      119.66      9.34 o 
  -2  11   8        2.76        0.05      3.15 o 
  -1  11   8        0.38        2.56      3.79 o 
   0  11   8        8.85       11.23      4.14 o 
   1  11   8        8.86        2.48      3.11 o 
   2  11   8       52.10       53.31      7.02 o 
   3  11   8        2.76        2.18      4.05 o 
   4  11   8       29.22       15.95      5.73 o 
   5  11   8        0.21       -3.77      3.77 o 
   6  11   8        0.49        0.89      4.40 o 
   7  11   8        2.25       -0.68      4.89 o 
  -8  12   8       14.87       -2.57      7.44 o 
  -7  12   8       45.79       13.20      9.76 o 
  -6  12   8      231.07      199.95     23.21 o 
  -5  12   8      505.28      489.52     18.44 o 
  -4  12   8      179.13      164.81     13.53 o 
  -3  12   8       91.67       88.96     11.79 o 
  -2  12   8       31.35       46.15      7.10 o 
  -1  12   8       52.60       55.83      8.02 o 
   0  12   8        2.04        1.70      3.89 o 
   1  12   8        5.75        7.40      4.49 o 
   2  12   8        3.99        5.46      4.33 o 
   3  12   8        0.07       -2.02      4.86 o 
   4  12   8        3.48        0.73      3.68 o 
   5  12   8       45.89        2.14     21.62 o 
   6  12   8        0.05       -2.67      4.75 o 
   7  12   8        4.70        0.45     11.54 o 
  -7  13   8       46.65       15.78     21.40 o 
  -6  13   8        9.63        1.41      7.41 o 
  -5  13   8      170.47      181.25     12.89 o 
  -4  13   8      188.68      189.12     21.83 o 
  -3  13   8        1.99        2.15      5.90 o 
  -2  13   8        4.78        6.97      5.35 o 
  -1  13   8       21.11        9.79      5.52 o 
   0  13   8      193.54      224.08     17.70 o 
   1  13   8       20.37       13.04      5.28 o 
   2  13   8        2.28        5.71      4.44 o 
   3  13   8       13.91       10.03      4.56 o 
   4  13   8       20.16       10.40      6.83 o 
   5  13   8       15.21       14.91      6.52 o 
   6  13   8       16.35       24.71     13.01 o 
  -6  14   8        8.91        6.39     11.14 o 
  -5  14   8        6.54        8.43      6.75 o 
  -4  14   8       71.46       24.23     33.91 o 
  -3  14   8       71.56       80.14     17.33 o 
  -2  14   8        0.61        3.37      4.33 o 
  -1  14   8        0.26        0.28      2.83 o 
   0  14   8        7.34        6.04      3.68 o 
   1  14   8        1.28        4.86      4.53 o 
   2  14   8       11.10        5.38      4.71 o 
   3  14   8       49.92       40.02     13.87 o 
   4  14   8       39.72       50.98      9.16 o 
   5  14   8        7.54        4.40      6.35 o 
  -5  15   8       37.93       47.28     10.47 o 
  -4  15   8       40.50       24.60     15.92 o 
  -3  15   8        0.03        1.69      6.16 o 
  -2  15   8       34.62       14.75     25.34 o 
  -1  15   8        0.12        1.02      4.24 o 
   0  15   8       11.42        0.20      7.18 o 
   1  15   8        1.42        0.81      4.80 o 
   2  15   8       67.70       86.29     11.38 o 
   3  15   8        4.25        4.77      5.27 o 
   4  15   8       11.98       13.76     11.14 o 
  -3  16   8        0.33        1.79      6.43 o 
  -2  16   8        5.68       -2.21     10.57 o 
  -1  16   8        4.90       -1.34      4.84 o 
   0  16   8        9.88        2.85      5.00 o 
   1  16   8        2.59        2.08      5.92 o 
 -11   0   9       11.84       28.17      9.94 o 
  -9   0   9        5.34        8.51      9.38 o 
  -7   0   9       66.52       62.62     12.70 o 
  -5   0   9      215.10      215.84     17.64 o 
  -3   0   9      243.96      228.98     16.77 o 
  -1   0   9        1.79        0.73      2.51 o 
   1   0   9      103.22       95.71      7.22 o 
   3   0   9        0.52       -2.19      2.30 o 
   5   0   9     1217.11     1370.29     45.04 o 
   7   0   9       42.96       50.05     12.32 o 
   9   0   9       89.35       99.41     18.58 o 
 -11   1   9       74.98       67.12     10.20 o 
 -10   1   9      145.63      156.92     12.16 o 
  -9   1   9       67.90       65.02     12.45 o 
  -8   1   9       46.30       44.34      8.58 o 
  -7   1   9        0.17       -1.66      4.24 o 
  -6   1   9       92.53       97.35      9.75 o 
  -5   1   9       39.65       33.81      6.56 o 
  -4   1   9        6.21        3.25      3.69 o 
  -3   1   9      229.91      225.53      8.01 o 
  -2   1   9       35.24       32.16      3.33 o 
  -1   1   9       73.38       80.53      4.56 o 
   0   1   9       52.86       59.00      4.63 o 
   1   1   9        0.01       -0.45      1.74 o 
   2   1   9       22.28       27.33      3.46 o 
   3   1   9       33.63       35.62      3.78 o 
   4   1   9      253.59      264.53      9.82 o 
   5   1   9      441.38      573.96     21.08 o 
   6   1   9        0.87        3.49      4.36 o 
   7   1   9       46.42       62.56      9.75 o 
   8   1   9        0.68        4.78      5.71 o 
   9   1   9        3.05        6.69      6.03 o 
  10   1   9       17.97       23.01     19.36 o 
 -11   2   9       61.80       73.83     12.64 o 
 -10   2   9        7.22        7.43      5.88 o 
  -9   2   9       42.94       50.82      7.97 o 
  -8   2   9        0.03        0.31      4.90 o 
  -7   2   9        6.39        3.10      4.93 o 
  -6   2   9      161.55      156.87     11.75 o 
  -5   2   9      103.40       99.99      9.89 o 
  -4   2   9        2.87        3.88      3.78 o 
  -3   2   9      129.69      131.48      9.02 o 
  -2   2   9        0.31        2.02      1.91 o 
  -1   2   9       28.74       21.28      3.06 o 
   0   2   9      415.93      452.15     10.10 o 
   1   2   9       12.82        9.57      2.56 o 
   2   2   9       28.64       33.00      3.73 o 
   3   2   9      184.30      197.23      7.16 o 
   4   2   9      514.91      605.39     14.99 o 
   5   2   9      260.61      265.39     23.46 o 
   6   2   9        5.68        2.07      4.31 o 
   7   2   9        1.53        0.75      5.47 o 
   8   2   9        1.16        5.40      5.47 o 
   9   2   9        5.20        7.07      5.71 o 
  10   2   9        3.12        6.55      7.38 o 
 -11   3   9       81.65       85.52     22.74 o 
 -10   3   9       60.50       65.33      9.43 o 
  -9   3   9        3.81        5.00      5.32 o 
  -8   3   9        0.01        1.97      4.30 o 
  -7   3   9      157.91      157.99     12.30 o 
  -6   3   9      347.95      369.84     17.16 o 
  -5   3   9      319.02      331.51     15.57 o 
  -4   3   9      786.75      852.54     23.60 o 
  -3   3   9       77.48       65.95      7.30 o 
  -2   3   9      549.31      545.91     10.67 o 
  -1   3   9      137.99      133.84      5.82 o 
   0   3   9        0.07       -1.26      1.77 o 
   1   3   9      305.19      308.52      8.73 o 
   2   3   9        5.23        5.79      2.48 o 
   3   3   9       12.66       14.59      3.05 o 
   4   3   9       16.01       23.51      5.03 o 
   5   3   9       43.66       27.34      6.77 o 
   6   3   9        7.43        5.38      5.50 o 
   7   3   9        0.76        3.16      4.99 o 
   8   3   9       35.17       69.52     10.89 o 
   9   3   9        2.57        2.14      5.53 o 
  10   3   9        8.74       27.53      8.17 o 
 -11   4   9        0.04        0.08      9.98 o 
 -10   4   9       87.04       88.68     10.58 o 
  -9   4   9        2.93        4.54      4.96 o 
  -8   4   9        6.50        9.26      5.00 o 
  -7   4   9       28.92       35.06      6.86 o 
  -6   4   9      481.86      507.65     20.15 o 
  -5   4   9      188.03      168.80     11.83 o 
  -4   4   9      197.48      173.19      8.24 o 
  -3   4   9       45.80       41.25      5.02 o 
  -2   4   9       65.09       63.74      4.65 o 
  -1   4   9      186.08      237.23      7.95 o 
   0   4   9       59.59       62.61      4.67 o 
   1   4   9      106.74      106.07      5.68 o 
   2   4   9       62.89       65.33      4.87 o 
   3   4   9        0.05       -0.50      2.14 o 
   4   4   9       16.60       21.50      4.53 o 
   5   4   9      566.94      671.87     17.22 o 
   6   4   9      271.90      275.20     16.04 o 
   7   4   9        2.23        5.91      5.55 o 
   8   4   9        1.70       -2.64      4.97 o 
   9   4   9       56.79      129.93     13.23 o 
  10   4   9        0.21        5.15      6.71 o 
 -11   5   9       51.65       73.83     14.33 o 
 -10   5   9       39.15       49.58     11.21 o 
  -9   5   9       28.91       37.50      7.47 o 
  -8   5   9       27.66       36.17      6.92 o 
  -7   5   9      170.64      175.29     10.89 o 
  -6   5   9      138.06      127.93      9.59 o 
  -5   5   9      268.53      246.53     11.27 o 
  -4   5   9       21.70       16.58      3.96 o 
  -3   5   9      178.40      197.20      7.17 o 
  -2   5   9      144.49      143.17      6.22 o 
  -1   5   9      673.81      727.68     13.59 o 
   0   5   9      389.23      416.79     10.57 o 
   1   5   9      593.49      606.11     12.79 o 
   2   5   9       40.79       36.88      4.27 o 
   3   5   9       94.07      126.14      6.54 o 
   4   5   9      922.72      888.61     28.34 o 
   5   5   9      336.02      310.66     12.38 o 
   6   5   9        9.80       22.22      7.23 o 
   7   5   9        2.93        3.90      5.35 o 
   8   5   9       22.28       40.50     15.67 o 
   9   5   9        1.23        7.35      6.17 o 
 -11   6   9        2.52        4.54      9.56 o 
 -10   6   9      138.18      177.16     32.84 o 
  -9   6   9       25.56       20.66      6.65 o 
  -8   6   9       32.71       20.52      6.51 o 
  -7   6   9       86.29       71.04      8.53 o 
  -6   6   9        0.01        0.79      3.71 o 
  -5   6   9       29.42       26.24      5.47 o 
  -4   6   9        0.18       -0.87      2.40 o 
  -3   6   9       34.74       34.75      4.29 o 
  -2   6   9      143.21      146.09      5.85 o 
  -1   6   9     1219.97     1231.15     18.37 o 
   0   6   9     2197.37     2347.23     26.44 o 
   1   6   9      332.42      331.05      9.93 o 
   2   6   9        0.59        1.82      2.42 o 
   3   6   9      491.52      457.06     14.74 o 
   4   6   9       17.93       48.86      6.31 o 
   5   6   9      354.65      396.01     14.31 o 
   6   6   9        7.02        6.41      5.27 o 
   7   6   9       84.09       41.07     39.38 o 
   8   6   9       58.33      114.40     12.14 o 
   9   6   9       27.59       41.83      9.57 o 
 -10   7   9       65.32       64.33     13.22 o 
  -9   7   9        8.97        4.73      4.02 o 
  -8   7   9       17.15       15.62      5.98 o 
  -7   7   9       22.88       10.86     10.85 o 
  -6   7   9        8.60        6.82      4.62 o 
  -5   7   9      158.83      135.35     10.39 o 
  -4   7   9        0.13        1.70      2.74 o 
  -3   7   9        7.03        8.14      2.85 o 
  -2   7   9      188.00      199.76     13.03 o 
  -1   7   9       24.62       27.33      4.02 o 
   0   7   9      112.21      111.73      6.45 o 
   1   7   9      123.10      121.50      7.38 o 
   2   7   9      103.12      101.63      6.52 o 
   3   7   9      510.19      513.23     15.98 o 
   4   7   9        0.00       -3.30      3.30 o 
   5   7   9       12.80       12.90      4.97 o 
   6   7   9       75.82       78.54     10.57 o 
   7   7   9        1.00        0.92      4.12 o 
   8   7   9       26.30       65.45     11.29 o 
   9   7   9       46.85       74.82     17.02 o 
 -10   8   9       45.35       66.56     13.34 o 
  -9   8   9       95.59      143.51     15.68 o 
  -8   8   9       23.01       14.56     12.39 o 
  -7   8   9       31.79       31.75      7.07 o 
  -6   8   9        1.09       -2.47      3.76 o 
  -5   8   9        7.14        6.63      4.47 o 
  -4   8   9        0.02        3.16      3.60 o 
  -3   8   9        4.93        1.66      3.35 o 
  -2   8   9      296.01      288.24      8.75 o 
  -1   8   9       84.82       73.52      7.04 o 
   0   8   9      561.46      585.99     13.85 o 
   1   8   9      449.12      468.87     12.54 o 
   2   8   9       46.28       45.47      5.25 o 
   3   8   9       40.98       47.18      6.64 o 
   4   8   9       47.60       37.71      6.35 o 
   5   8   9       94.22       95.15      9.42 o 
   6   8   9       18.68       18.06      6.84 o 
   7   8   9       25.06        8.27      5.23 o 
   8   8   9        1.76        7.18      6.36 o 
  -9   9   9        0.02        3.05      5.03 o 
  -8   9   9       32.97       20.78     12.55 o 
  -7   9   9       10.60        7.19      5.32 o 
  -6   9   9        0.34       -1.06      5.57 o 
  -5   9   9       60.67       56.77      9.96 o 
  -4   9   9       63.52       60.60      7.65 o 
  -3   9   9       17.52       14.91      4.68 o 
  -2   9   9      151.40      142.94      7.79 o 
  -1   9   9       56.34       62.67      5.32 o 
   0   9   9      141.88      162.12      8.20 o 
   1   9   9       43.50       33.37      4.86 o 
   2   9   9        3.76        1.97      3.12 o 
   3   9   9        0.03       -3.42      3.42 o 
   4   9   9        0.95        6.20      4.41 o 
   5   9   9       27.93       29.33      8.48 o 
   6   9   9        0.90       -0.53      3.91 o 
   7   9   9        0.19       -3.82      6.13 o 
   8   9   9        7.16        3.84      6.91 o 
  -9  10   9       14.33       -2.88      7.76 o 
  -8  10   9       11.92        7.15      6.22 o 
  -7  10   9        2.46       -0.87      3.81 o 
  -6  10   9        2.69        5.77      6.30 o 
  -5  10   9        0.00        2.05      4.39 o 
  -4  10   9       32.86       26.18      6.16 o 
  -3  10   9        3.97        6.33      3.98 o 
  -2  10   9        1.42        0.48      3.30 o 
  -1  10   9       77.30       82.06      6.36 o 
   0  10   9        3.65        2.57      2.99 o 
   1  10   9        0.49        0.49      3.18 o 
   2  10   9        5.49       -1.34      4.20 o 
   3  10   9       20.75       22.55      5.85 o 
   4  10   9       48.07       58.56      9.90 o 
   5  10   9        0.13        0.30      4.09 o 
   6  10   9        0.35       -4.11      4.11 o 
   7  10   9        0.07       -2.20      5.10 o 
  -8  11   9        4.10       -0.89      5.73 o 
  -7  11   9       16.12       11.40      6.71 o 
  -6  11   9        6.93       -3.27      4.44 o 
  -5  11   9       14.86        6.81      5.61 o 
  -4  11   9       40.97       47.53      7.78 o 
  -3  11   9        0.24        1.30      4.25 o 
  -2  11   9        0.09       -3.10      3.10 o 
  -1  11   9       20.81       22.98      4.39 o 
   0  11   9        0.03       -0.93      3.15 o 
   1  11   9       90.51      108.83      7.46 o 
   2  11   9        1.76       -0.53      4.31 o 
   3  11   9        7.30        3.33      4.77 o 
   4  11   9       19.06        6.51      5.62 o 
   5  11   9        6.77        3.37      3.98 o 
   6  11   9       14.11       10.54      7.41 o 
   7  11   9        0.58        4.05      6.09 o 
  -8  12   9        9.80       12.07     14.14 o 
  -7  12   9       43.88       21.08     23.90 o 
  -6  12   9        4.35        8.25      7.30 o 
  -5  12   9        0.10       -2.87      4.61 o 
  -4  12   9       54.38       35.70     21.24 o 
  -3  12   9        0.92        3.52      4.73 o 
  -2  12   9       14.58       14.74      5.69 o 
  -1  12   9        0.87       -0.21      3.98 o 
   0  12   9        0.01        0.13      3.59 o 
   1  12   9        0.35       -3.12      3.12 o 
   2  12   9       60.17       54.27     13.37 o 
   3  12   9        6.47        5.44     11.04 o 
   4  12   9        0.42       -3.07      3.07 o 
   5  12   9        1.50        2.81      4.46 o 
   6  12   9        8.66        6.81     12.42 o 
  -7  13   9        0.00       -2.88      6.31 o 
  -6  13   9       45.32       40.85     11.93 o 
  -5  13   9       38.46       36.29      8.55 o 
  -4  13   9        8.68        7.37      5.00 o 
  -3  13   9        7.68        6.78      3.79 o 
  -2  13   9        5.55        4.68      5.47 o 
  -1  13   9       21.66       13.37      7.22 o 
   0  13   9        2.33        1.43      3.68 o 
   1  13   9       22.86       20.72      4.66 o 
   2  13   9        4.12        2.94      3.93 o 
   3  13   9       14.11        9.80      4.97 o 
   4  13   9        0.86       -2.63      4.29 o 
   5  13   9        0.19        8.26     10.20 o 
  -5  14   9        9.38        8.41      7.32 o 
  -4  14   9       12.61        3.19      6.96 o 
  -3  14   9       28.66       17.98     12.73 o 
  -2  14   9        0.71       -0.80      4.29 o 
  -1  14   9       79.19       85.29     10.19 o 
   0  14   9       47.74       23.00     10.85 o 
   1  14   9        4.37        2.75      4.87 o 
   2  14   9        0.00        0.60      4.13 o 
   3  14   9       23.25       18.66      6.89 o 
   4  14   9       12.04        4.82      5.33 o 
  -4  15   9       61.86       76.37     14.62 o 
  -3  15   9        3.53        1.94      4.94 o 
  -2  15   9      107.47      125.89     27.46 o 
  -1  15   9        3.54       10.03      5.03 o 
   0  15   9        0.88        6.63      5.18 o 
   1  15   9       52.48       29.88     13.72 o 
   2  15   9        0.53        0.33      5.09 o 
 -10   0  10        1.79       -9.82      9.82 o 
  -8   0  10      120.06      138.32     18.52 o 
  -6   0  10        7.47        9.57      8.26 o 
  -4   0  10       25.85       19.39      8.57 o 
  -2   0  10        9.53       10.16      5.00 o 
   0   0  10       42.98       50.38      6.19 o 
   2   0  10       93.32      117.22     25.93 o 
   4   0  10       86.01       77.26     11.89 o 
   6   0  10       18.26       23.09      9.32 o 
   8   0  10        2.33        3.00      7.26 o 
 -11   1  10       12.77       19.62      8.17 o 
 -10   1  10        0.11       -1.87      5.98 o 
  -9   1  10        0.65        1.07      6.54 o 
  -8   1  10        0.69        2.42      5.39 o 
  -7   1  10       22.33       27.21      7.47 o 
  -6   1  10       62.26       70.30     17.86 o 
  -5   1  10        1.93        4.85      4.75 o 
  -4   1  10        8.92        7.85      4.53 o 
  -3   1  10        6.10        0.76      3.29 o 
  -2   1  10      106.92      109.25      5.34 o 
  -1   1  10      221.09      212.23      7.34 o 
   0   1  10       15.11       19.25      3.19 o 
   1   1  10       12.20       10.16      2.71 o 
   2   1  10       57.08       46.96      4.66 o 
   3   1  10      223.35      227.66      8.03 o 
   4   1  10       36.82       30.01      6.43 o 
   5   1  10      390.66      453.53     19.28 o 
   6   1  10        0.15        1.08      4.77 o 
   8   1  10       35.42       59.77     10.02 o 
   9   1  10       16.86       42.64     14.23 o 
 -11   2  10        4.32        7.35     10.79 o 
 -10   2  10       11.85       11.39      6.49 o 
  -9   2  10        2.22        1.73      5.22 o 
  -8   2  10        3.86        3.25      5.91 o 
  -7   2  10        1.71       -0.65      5.15 o 
  -6   2  10        1.19       -0.79      4.11 o 
  -5   2  10       70.21       61.59      8.93 o 
  -4   2  10       34.82       23.75      6.06 o 
  -3   2  10       43.04       39.52      4.69 o 
  -2   2  10       36.61       42.42      4.03 o 
  -1   2  10      160.80      170.33      7.48 o 
   0   2  10        4.86        8.75      2.65 o 
   1   2  10       49.63       46.52      4.88 o 
   2   2  10       29.27       26.54      3.76 o 
   3   2  10       74.74       75.07      5.40 o 
   4   2  10      185.20      178.45      9.02 o 
   5   2  10       22.54       24.18      7.48 o 
   6   2  10        0.05       -0.23      4.78 o 
   7   2  10       13.33       18.96      7.05 o 
   8   2  10      177.07      293.79     17.99 o 
   9   2  10        0.40        4.37      6.50 o 
 -11   3  10       41.10       45.56     12.60 o 
 -10   3  10       39.16       49.12     10.18 o 
  -9   3  10        1.63        0.27      5.33 o 
  -8   3  10       67.27       66.79     10.51 o 
  -7   3  10       47.23       56.74     13.29 o 
  -6   3  10       24.40       32.21      7.56 o 
  -5   3  10      114.64      105.11     10.13 o 
  -4   3  10       43.95       35.49      6.97 o 
  -3   3  10        1.68        6.03      3.06 o 
  -2   3  10      116.40      122.18      6.74 o 
  -1   3  10      549.88      633.83     12.62 o 
   0   3  10        1.45        4.72      2.40 o 
   1   3  10       32.76       29.40      3.94 o 
   2   3  10       68.10       63.04      5.09 o 
   3   3  10        9.93       22.56      3.64 o 
   4   3  10      244.54      245.57     10.56 o 
   5   3  10       15.03       10.80      5.63 o 
   6   3  10       20.01       18.86      6.65 o 
   7   3  10       23.76       11.44      6.83 o 
   8   3  10        0.13       -0.48      6.48 o 
   9   3  10       11.36       18.73      7.62 o 
 -11   4  10        7.85       11.82      9.90 o 
 -10   4  10        0.31        1.92      6.37 o 
  -9   4  10       11.60       17.03      6.43 o 
  -8   4  10        2.33       -2.31      4.14 o 
  -7   4  10       36.70       37.39      6.69 o 
  -6   4  10      126.06      125.35     11.39 o 
  -5   4  10       19.64        8.97      5.13 o 
  -4   4  10       40.36       43.52     10.67 o 
  -3   4  10      401.57      414.62     12.51 o 
  -2   4  10     2168.97     2349.36     24.97 o 
  -1   4  10      645.72      667.81     13.26 o 
   0   4  10      337.26      360.45     10.02 o 
   1   4  10       30.97       25.88      3.83 o 
   2   4  10        6.06        9.61      3.01 o 
   3   4  10      130.37      129.27      8.13 o 
   4   4  10      113.16      104.04      7.73 o 
   5   4  10       38.00       23.93      7.05 o 
   6   4  10       42.94       29.40      8.28 o 
   7   4  10        1.70       -3.90      4.77 o 
   8   4  10       10.74        8.53      5.75 o 
   9   4  10      126.09      209.63     17.27 o 
 -10   5  10       13.26       13.81      7.32 o 
  -9   5  10       28.55       21.88     12.49 o 
  -8   5  10       54.57       48.15      8.00 o 
  -7   5  10      128.56      120.54      9.90 o 
  -6   5  10       73.89       64.58      7.79 o 
  -5   5  10       61.39       57.21      8.98 o 
  -4   5  10       24.94       25.18      6.59 o 
  -3   5  10      406.95      423.28     13.18 o 
  -2   5  10     3205.37     3645.76     34.04 o 
  -1   5  10      231.46      256.11      8.70 o 
   0   5  10      226.73      228.72      8.40 o 
   1   5  10      144.82      126.45      6.72 o 
   2   5  10        8.44        1.95      2.62 o 
   3   5  10       88.66       86.76      7.63 o 
   4   5  10      197.59      253.91     20.77 o 
   5   5  10       52.89       36.37      8.00 o 
   6   5  10        5.24       -2.03      5.54 o 
   7   5  10        0.81        4.85      4.71 o 
   8   5  10       13.83       13.17      6.98 o 
   9   5  10        0.62       -0.84      5.76 o 
 -10   6  10       29.78       34.30      9.42 o 
  -9   6  10        0.59        0.91      5.71 o 
  -8   6  10        1.61       -4.47      4.47 o 
  -7   6  10      174.73      166.84     11.57 o 
  -6   6  10      119.87      105.99      9.30 o 
  -5   6  10      213.68      220.83     11.35 o 
  -4   6  10      113.87      101.70      7.80 o 
  -3   6  10       60.69       51.99      6.28 o 
  -2   6  10      191.49      210.71      9.84 o 
  -1   6  10       69.66       77.68      5.79 o 
   0   6  10      501.12      567.90     13.16 o 
   1   6  10       12.60       18.10      3.68 o 
   2   6  10       26.96       16.25      3.75 o 
   3   6  10     2241.39     2494.56     35.29 o 
   4   6  10      626.76      789.90     20.16 o 
   5   6  10      125.16      104.76     11.40 o 
   6   6  10        9.52        7.64      6.82 o 
   7   6  10       12.09       12.04      8.73 o 
   8   6  10        6.18        1.91      5.10 o 
   9   6  10       11.38       15.74      8.14 o 
 -10   7  10        4.76        3.19     11.57 o 
  -9   7  10        7.41        4.76      8.66 o 
  -8   7  10        6.54        0.58      4.11 o 
  -7   7  10       18.91       13.46      5.85 o 
  -6   7  10       54.85       46.21      7.55 o 
  -5   7  10       14.98       18.08      4.99 o 
  -4   7  10        0.15        0.18      3.68 o 
  -3   7  10      444.40      474.19     15.02 o 
  -2   7  10       87.61       77.66      5.85 o 
  -1   7  10        0.06        1.46      2.66 o 
   0   7  10        0.35       -0.18      2.55 o 
   1   7  10       15.38       14.75      3.71 o 
   2   7  10       85.85      119.34      7.20 o 
   3   7  10       73.05       68.13      7.59 o 
   4   7  10      566.81      617.47     18.46 o 
   5   7  10       46.02       35.93      6.64 o 
   6   7  10        0.71        1.76      5.08 o 
   7   7  10       75.52      126.12     17.52 o 
   8   7  10        3.85        7.09      6.10 o 
  -9   8  10       17.42       11.22      7.62 o 
  -8   8  10        8.96        6.84      4.41 o 
  -7   8  10        2.76        2.70      4.74 o 
  -6   8  10        0.67        1.35      5.96 o 
  -5   8  10        0.31       -1.71      4.42 o 
  -4   8  10       30.45       25.13      5.44 o 
  -3   8  10        3.25        1.51      3.61 o 
  -2   8  10       21.89       23.54      3.81 o 
  -1   8  10        0.96       -0.79      2.53 o 
   0   8  10       27.19       20.65      4.16 o 
   1   8  10        8.18        8.40      3.54 o 
   2   8  10      396.38      430.03     12.52 o 
   3   8  10       39.80       53.50      7.36 o 
   4   8  10        0.79       -3.37      3.80 o 
   5   8  10        0.06       -1.13      4.50 o 
   6   8  10        3.01        1.36      3.20 o 
   7   8  10       11.53        3.13      6.94 o 
   8   8  10       11.58        3.12      6.01 o 
  -9   9  10       18.75       10.73      8.07 o 
  -8   9  10        0.69        0.05      5.11 o 
  -7   9  10        0.13        1.33      4.25 o 
  -6   9  10       36.04        8.72     14.26 o 
  -5   9  10        2.16        1.52      5.18 o 
  -4   9  10       39.24       45.66      7.08 o 
  -3   9  10       11.83       18.00      5.50 o 
  -2   9  10        7.89        7.52      4.33 o 
  -1   9  10       87.45       88.28      6.28 o 
   0   9  10        0.62        1.29      3.14 o 
   1   9  10       32.28       30.16      5.00 o 
   2   9  10        3.61        2.33      4.36 o 
   3   9  10        1.80        2.68      4.53 o 
   4   9  10        0.31        0.08      4.40 o 
   5   9  10       81.36       68.84     62.25 o 
   6   9  10        2.71        1.07      4.49 o 
   7   9  10        3.22       -4.01      4.77 o 
  -8  10  10        0.00       -3.03      5.51 o 
  -7  10  10       14.06        3.27      7.19 o 
  -6  10  10       29.92       27.36      8.18 o 
  -5  10  10       14.40       17.42     10.07 o 
  -4  10  10        4.50        6.44      4.80 o 
  -3  10  10        3.29        2.39      4.47 o 
  -2  10  10       14.31       22.23      5.65 o 
  -1  10  10       30.41       32.25      4.78 o 
   0  10  10        4.73        6.49      3.54 o 
   1  10  10        0.89        0.02      3.32 o 
   2  10  10       11.78        9.21      5.20 o 
   3  10  10        2.20        0.50      4.84 o 
   4  10  10        0.06       -3.22      4.00 o 
   5  10  10        0.27       -3.20      3.67 o 
   6  10  10        5.48        6.00      5.92 o 
   7  10  10        1.07       -1.85      5.29 o 
  -8  11  10        2.32        4.54      6.74 o 
  -7  11  10        9.06        8.26      6.13 o 
  -6  11  10        7.43        0.10      6.71 o 
  -5  11  10        3.45       -5.65      5.88 o 
  -4  11  10        0.58       -4.97      4.97 o 
  -3  11  10       16.52       14.94      5.73 o 
  -2  11  10        6.28       14.60      5.46 o 
  -1  11  10       10.05        9.09      4.38 o 
   0  11  10        0.20        5.25      3.51 o 
   1  11  10        0.56        1.30      3.54 o 
   2  11  10       33.87       28.74      8.21 o 
   3  11  10       21.73        7.96      5.58 o 
   4  11  10        1.47       -1.63      3.60 o 
   5  11  10       14.27        2.33      4.89 o 
   6  11  10       40.66       21.80     31.09 o 
  -7  12  10        0.47       -1.03      6.39 o 
  -6  12  10        4.78       10.31      8.01 o 
  -5  12  10        0.14        2.41      7.19 o 
  -4  12  10       21.68       12.96     14.48 o 
  -3  12  10        8.27       -0.28      5.09 o 
  -2  12  10       15.80        5.69      4.50 o 
  -1  12  10       19.89       20.55      4.94 o 
   0  12  10        1.28       -2.66      3.81 o 
   1  12  10       24.54       29.01      8.50 o 
   2  12  10        4.10        2.47      3.55 o 
   3  12  10        8.24        9.95      5.19 o 
   4  12  10        5.46       -0.76      3.76 o 
   5  12  10       28.38        4.36      9.49 o 
  -6  13  10        2.27        1.24     12.54 o 
  -5  13  10        0.49       -5.33      5.89 o 
  -4  13  10        3.16        7.93      5.20 o 
  -3  13  10       19.59        3.21      8.74 o 
  -2  13  10        5.60        8.19      5.15 o 
  -1  13  10        8.88       10.74      5.88 o 
   0  13  10        4.94        6.73      4.12 o 
   1  13  10       44.03       27.76     13.04 o 
   2  13  10        4.90        3.18      4.59 o 
   3  13  10        2.28        5.63      5.41 o 
   4  13  10       49.90       27.97     21.38 o 
  -4  14  10        5.39       -0.83      5.69 o 
  -3  14  10       18.49        9.24      7.01 o 
  -2  14  10        0.28        0.25      5.18 o 
  -1  14  10        8.42        8.56      5.62 o 
   0  14  10       75.67       94.16     10.87 o 
   1  14  10        6.70        5.43      5.01 o 
   2  14  10        2.94        1.95      5.27 o 
   3  14  10       13.35        6.91      5.75 o 
  -2  15  10        9.25       -1.03      5.00 o 
  -1  15  10       16.43       10.51     10.26 o 
   0  15  10        9.34        5.93      6.28 o 
 -11   0  11        0.34       -3.01      8.41 o 
  -9   0  11       28.72       25.15     12.45 o 
  -7   0  11        0.01       -6.76      7.19 o 
  -5   0  11      445.26      478.66     28.72 o 
  -3   0  11      523.08      552.67     28.22 o 
  -1   0  11      137.69      157.53     18.83 o 
   1   0  11       31.18       28.03      5.89 o 
   3   0  11       79.63       57.67      7.06 o 
   5   0  11       31.08       31.03     10.51 o 
   7   0  11       36.96        1.00      5.00 o 
   9   0  11        4.44       18.89     11.07 o 
 -11   1  11        4.27        1.59      7.31 o 
 -10   1  11        6.21       -1.76      8.33 o 
  -9   1  11        1.64       -1.03      7.36 o 
  -8   1  11        0.28        2.39      6.56 o 
  -7   1  11       67.43       93.77     12.03 o 
  -6   1  11       54.04       65.68     15.89 o 
  -5   1  11        0.00       -2.05      3.91 o 
  -4   1  11      131.25      130.94     10.80 o 
  -3   1  11       12.36       12.23      4.93 o 
  -2   1  11      199.42      199.90     12.78 o 
  -1   1  11       39.14       47.67      4.49 o 
   0   1  11      104.45      103.66      5.99 o 
   1   1  11       17.41        9.22      2.99 o 
   2   1  11        1.49        0.60      2.41 o 
   3   1  11        5.79        8.33      2.96 o 
   4   1  11        4.66        2.04      4.67 o 
   5   1  11        5.38        9.97      5.41 o 
   6   1  11        3.07        6.57      5.84 o 
   7   1  11       45.47        0.46      3.49 o 
   8   1  11       47.37        7.69      9.98 o 
   9   1  11       29.55       60.17     11.51 o 
 -10   2  11        0.35       -4.64      5.56 o 
  -9   2  11        0.74        3.24      6.31 o 
  -8   2  11       52.49       49.94      9.90 o 
  -7   2  11       49.78       64.20     10.71 o 
  -6   2  11        0.05       -0.13      5.08 o 
  -5   2  11        4.70        1.84      7.44 o 
  -4   2  11      173.91      176.95     12.83 o 
  -3   2  11        0.15        1.83      3.94 o 
  -2   2  11       97.51       84.71      6.59 o 
  -1   2  11      241.21      247.30      8.32 o 
   0   2  11      111.66      100.68      6.01 o 
   1   2  11        1.82       -1.23      2.58 o 
   2   2  11      120.67       86.49      5.97 o 
   3   2  11      243.21      169.37      9.13 o 
   4   2  11      277.96      266.05     14.97 o 
   5   2  11        1.67       11.72      5.40 o 
   6   2  11       18.02       21.04      6.96 o 
   7   2  11       17.72        3.34      2.76 o 
   8   2  11        2.22        5.91      5.11 o 
   9   2  11        0.90       -5.75      5.75 o 
 -10   3  11        1.45       -4.80      6.00 o 
  -9   3  11       56.95       54.18     11.30 o 
  -8   3  11      105.44      122.25     13.64 o 
  -7   3  11        0.75        1.88      5.52 o 
  -6   3  11       38.74       36.90      8.53 o 
  -5   3  11       11.41        9.29      5.68 o 
  -4   3  11       28.42       21.94      6.49 o 
  -3   3  11      115.81      112.69     10.13 o 
  -2   3  11     1273.25     1383.22     23.40 o 
  -1   3  11     1188.60     1307.50     19.07 o 
   0   3  11       70.89       66.91      5.30 o 
   1   3  11        4.46        7.05      2.95 o 
   2   3  11      161.14      110.19      6.52 o 
   3   3  11       58.47       32.08      5.49 o 
   4   3  11      356.27      393.19     18.38 o 
   5   3  11      133.38      132.90     12.32 o 
   6   3  11       28.80       17.42     15.36 o 
   7   3  11       40.18        1.38      2.77 o 
   8   3  11       27.08       15.30     22.27 o 
   9   3  11        8.00        8.66      7.30 o 
 -10   4  11       46.90       49.97      9.51 o 
  -9   4  11        9.16        4.52      4.72 o 
  -8   4  11        1.58        0.41      4.81 o 
  -7   4  11       28.90       30.44      8.34 o 
  -6   4  11        1.08       -0.33      4.89 o 
  -5   4  11        9.10       10.52      5.49 o 
  -4   4  11       19.03       15.72      5.75 o 
  -3   4  11       25.45       28.36      6.56 o 
  -2   4  11       14.32        9.18      3.73 o 
  -1   4  11       48.21       51.65      5.08 o 
   0   4  11      171.48      181.87      7.89 o 
   1   4  11      181.14      182.97      8.01 o 
   2   4  11        8.32        1.69      2.68 o 
   3   4  11      257.71      280.86     20.14 o 
   4   4  11      326.30      383.96     21.99 o 
   5   4  11       17.77       12.96      6.50 o 
   6   4  11        0.02        4.53      6.28 o 
   7   4  11       86.40       -1.80      3.98 o 
   8   4  11       27.22       11.67     23.18 o 
 -10   5  11        3.90        6.37      7.45 o 
  -9   5  11       14.50        6.95      8.15 o 
  -8   5  11        0.34       -3.71      4.21 o 
  -7   5  11       11.40        2.87      5.09 o 
  -6   5  11       24.82       12.12      4.95 o 
  -5   5  11        3.62        0.75      3.93 o 
  -4   5  11       16.49       16.92      5.91 o 
  -3   5  11      263.46      283.69     24.12 o 
  -2   5  11      230.43      228.30     10.37 o 
  -1   5  11      581.47      618.17     13.79 o 
   0   5  11      228.76      251.13      9.21 o 
   1   5  11        0.07       -1.70      2.42 o 
   2   5  11       51.20       44.44      9.51 o 
   3   5  11       82.13       91.43      9.09 o 
   4   5  11      277.97      307.22     13.20 o 
   5   5  11       10.01       13.73      6.85 o 
   6   5  11        2.10       -4.16      7.82 o 
   7   5  11       18.86       -1.25      4.16 o 
   8   5  11        0.00        4.01      5.71 o 
 -10   6  11        2.30        1.54      8.11 o 
  -9   6  11       39.40       14.29     17.53 o 
  -8   6  11       31.21       15.52     11.09 o 
  -7   6  11      129.48       95.41     12.98 o 
  -6   6  11       18.29       20.19      5.64 o 
  -5   6  11        0.81       -0.09      3.78 o 
  -4   6  11        0.85       -2.36      4.21 o 
  -3   6  11        7.49        4.66      3.55 o 
  -2   6  11       95.86       83.95      7.33 o 
  -1   6  11       26.56       26.64      4.16 o 
   0   6  11       47.28       51.32      5.49 o 
   1   6  11        1.02        1.06      2.93 o 
   2   6  11        0.00       -1.81      2.77 o 
   3   6  11        6.36       11.39      4.69 o 
   4   6  11       22.06       23.57      5.67 o 
   5   6  11        3.51        8.41      6.24 o 
   6   6  11        0.80       -4.38      4.38 o 
   7   6  11        0.27       -3.67      3.67 o 
   8   6  11        6.71        6.86     16.55 o 
  -9   7  11        0.42       -4.43      4.43 o 
  -8   7  11       26.96        3.72     12.98 o 
  -7   7  11      141.98      139.32     14.06 o 
  -6   7  11       86.27       79.83     16.20 o 
  -5   7  11       14.33       11.86      6.02 o 
  -4   7  11       43.86       45.69      8.69 o 
  -3   7  11      145.24      185.87     10.37 o 
  -2   7  11        8.34       10.69      4.18 o 
  -1   7  11        9.14       13.66      3.84 o 
   0   7  11       48.31       54.37      5.81 o 
   1   7  11        9.86       11.72      3.66 o 
   2   7  11       46.63       36.78      6.35 o 
   3   7  11        0.10       -2.50      3.94 o 
   4   7  11      215.35      232.24     12.52 o 
   5   7  11       60.80       14.72     20.93 o 
   6   7  11        6.11        1.52      3.80 o 
   7   7  11        0.21       -1.25      5.24 o 
   8   7  11       12.18       15.89     14.86 o 
  -9   8  11       13.65        6.04      5.77 o 
  -8   8  11        0.39       -3.17      4.85 o 
  -7   8  11       50.46       17.10     22.18 o 
  -6   8  11       57.94       48.77     10.92 o 
  -5   8  11        0.41        2.05      5.39 o 
  -4   8  11       11.98       15.91      6.29 o 
  -3   8  11      144.15      148.84     10.10 o 
  -2   8  11      239.83      284.80     12.71 o 
  -1   8  11       24.94       17.64      6.49 o 
   0   8  11      139.33      154.73      8.36 o 
   1   8  11      105.63      114.88     11.53 o 
   2   8  11      356.46      422.73     15.69 o 
   3   8  11       12.62       21.71      6.18 o 
   4   8  11       92.89      134.32     12.99 o 
   5   8  11        0.51        1.94      3.92 o 
   6   8  11        2.78        1.60      5.40 o 
   7   8  11        0.02        1.65      6.36 o 
  -8   9  11       14.48        3.59      6.55 o 
  -7   9  11       36.94       14.04     18.92 o 
  -6   9  11       14.08        2.45      6.13 o 
  -5   9  11        0.10       -2.94      4.78 o 
  -4   9  11       25.97       32.61      8.54 o 
  -3   9  11        6.54        7.16      5.08 o 
  -2   9  11        4.87        0.80      4.23 o 
  -1   9  11        0.03       -1.28      3.01 o 
   0   9  11        0.69        0.72      3.45 o 
   1   9  11        3.09        5.72      3.64 o 
   2   9  11      318.57      395.67     15.87 o 
   3   9  11      143.56      161.81     13.69 o 
   4   9  11        2.03        2.35      4.68 o 
   5   9  11       13.53        2.13      4.44 o 
   6   9  11       39.20       -2.53      4.91 o 
   7   9  11        8.01        8.30     10.13 o 
  -8  10  11        3.46        7.99      7.05 o 
  -7  10  11        2.17        5.63      6.81 o 
  -6  10  11        1.37        1.46      5.52 o 
  -5  10  11        0.87        2.07      4.02 o 
  -4  10  11        0.20        3.33      5.79 o 
  -3  10  11        2.04        0.10      4.62 o 
  -2  10  11        1.06        4.48      4.43 o 
  -1  10  11        8.45        7.67      4.95 o 
   0  10  11       75.25       86.96      8.79 o 
   1  10  11       18.11       19.53      5.10 o 
   2  10  11       93.28      108.56     10.28 o 
   3  10  11        1.88        4.96      4.42 o 
   4  10  11        9.93        7.81      7.18 o 
   5  10  11        3.93       -1.79      4.30 o 
   6  10  11        0.02        6.21      6.59 o 
  -7  11  11        7.04        4.78      7.16 o 
  -6  11  11       41.70        5.43     18.99 o 
  -5  11  11        3.48        3.21      4.93 o 
  -4  11  11        9.15       -0.29      8.95 o 
  -3  11  11        0.11       -2.75      2.75 o 
  -2  11  11       37.49       44.38      7.64 o 
  -1  11  11       16.48       25.21      6.50 o 
   0  11  11        3.74        5.87      4.05 o 
   1  11  11        5.86        0.89      6.12 o 
   2  11  11       23.16        4.72      8.19 o 
   3  11  11        2.82       -2.24      4.12 o 
   4  11  11        8.60        8.84      7.19 o 
   5  11  11        0.83        3.28      5.56 o 
  -6  12  11       39.31       58.98     13.17 o 
  -5  12  11        0.02        4.87      6.42 o 
  -4  12  11       66.23      100.35     19.52 o 
  -3  12  11       40.71       60.26     11.09 o 
  -2  12  11       39.95       36.90     18.49 o 
  -1  12  11       18.11       22.42      6.67 o 
   0  12  11        0.02       -3.10      3.83 o 
   1  12  11        9.14        2.09      4.11 o 
   2  12  11       11.70       11.49      5.10 o 
   3  12  11        7.00        5.48      5.05 o 
   4  12  11       35.76       23.85     17.85 o 
  -5  13  11        3.19       -1.33      5.22 o 
  -4  13  11       17.53       12.90     14.98 o 
  -3  13  11       18.74        7.94      6.52 o 
  -2  13  11       56.43       83.10     12.76 o 
  -1  13  11        7.15        9.26      6.44 o 
   0  13  11        1.39       -0.82      4.57 o 
   1  13  11        0.86       -2.48      4.44 o 
   2  13  11        0.00        4.12      5.41 o 
   3  13  11       11.37       15.78      8.98 o 
  -3  14  11       35.01       21.02     15.54 o 
  -2  14  11        1.43        3.95      5.44 o 
  -1  14  11       14.04       31.07      8.46 o 
   0  14  11       27.86       39.08     12.01 o 
   1  14  11       13.02       14.09      6.11 o 
 -10   0  12        0.51       -0.88     13.08 o 
  -8   0  12      101.13       23.59     11.64 o 
  -6   0  12        0.09        1.06      8.26 o 
  -4   0  12      167.51      191.19     19.46 o 
  -2   0  12      333.03      392.07     25.09 o 
   0   0  12       51.77       57.10      7.57 o 
   2   0  12      283.14      234.34     13.20 o 
   4   0  12        1.16       -6.07      6.19 o 
   6   0  12       30.17        5.57      7.88 o 
   8   0  12       56.22        4.63      8.26 o 
 -10   1  12        0.88        2.33      9.02 o 
  -9   1  12       20.87        4.52      5.99 o 
  -8   1  12       36.65        7.17      6.76 o 
  -7   1  12       26.62       29.55      8.97 o 
  -6   1  12       12.54       16.06     10.29 o 
  -5   1  12       50.15       64.39     10.46 o 
  -4   1  12      692.60      803.03     40.67 o 
  -3   1  12     1634.97     1815.85     38.40 o 
  -2   1  12      419.22      481.27     19.31 o 
  -1   1  12        0.05       -2.02      2.26 o 
   0   1  12       60.71       73.34      5.60 o 
   1   1  12        8.12       13.93      3.45 o 
   2   1  12       34.56       37.89      4.73 o 
   3   1  12        1.40        3.07      3.66 o 
   4   1  12      186.69      170.45     15.14 o 
   5   1  12       16.00       15.34      6.88 o 
   6   1  12        6.83        1.19      4.63 o 
   7   1  12       26.52        1.44      4.52 o 
   8   1  12       87.72        3.04      5.73 o 
 -10   2  12        1.13        0.81      7.50 o 
  -9   2  12       24.16       15.02     18.74 o 
  -8   2  12      129.04       11.52      7.95 o 
  -7   2  12       29.91       36.31      9.53 o 
  -6   2  12       14.56       17.69      7.20 o 
  -5   2  12        1.27        5.10      7.07 o 
  -4   2  12      400.05      443.52     26.37 o 
  -3   2  12      746.42      827.22     25.57 o 
  -2   2  12        3.01        9.02      4.96 o 
  -1   2  12      285.80      307.31      9.76 o 
   0   2  12        3.77        2.11      2.84 o 
   1   2  12       88.26       78.87      5.90 o 
   2   2  12       18.76       20.97      4.12 o 
   3   2  12       59.37       57.08      6.58 o 
   4   2  12       12.71       24.91      7.01 o 
   5   2  12       20.66       44.83      9.01 o 
   6   2  12        4.57       -0.63      4.42 o 
   7   2  12       86.05        1.76      4.46 o 
   8   2  12        1.19       -2.35      5.15 o 
 -10   3  12        6.48       11.55      7.57 o 
  -9   3  12       32.17       18.27     14.38 o 
  -8   3  12        0.18       -2.04      3.74 o 
  -7   3  12       53.87       51.58     17.80 o 
  -6   3  12       25.68       28.28      8.45 o 
  -5   3  12       45.97       46.27      9.00 o 
  -4   3  12      180.88      209.97     14.23 o 
  -3   3  12       70.79       73.19      9.55 o 
  -2   3  12      135.57      149.39     11.70 o 
  -1   3  12       79.61       78.77      6.97 o 
   0   3  12       40.76       52.95      5.46 o 
   1   3  12       99.23      103.00      6.73 o 
   2   3  12      473.52      537.45     15.60 o 
   3   3  12      119.05      108.14      8.55 o 
   4   3  12       54.08       69.10     10.22 o 
   5   3  12        0.76       -1.61      4.98 o 
   6   3  12       43.04       -2.74      3.18 o 
   7   3  12        3.96       -0.22      4.49 o 
   8   3  12        4.90        0.77      5.48 o 
 -10   4  12        0.13       -1.92      7.49 o 
  -9   4  12       13.71       13.13      5.97 o 
  -8   4  12        0.44       -2.73      3.55 o 
  -7   4  12       52.79       14.19     23.99 o 
  -6   4  12        3.97        3.68      6.50 o 
  -5   4  12        6.43        0.26      5.33 o 
  -4   4  12       44.58       59.60      9.91 o 
  -3   4  12       50.85       46.79      8.53 o 
  -2   4  12      112.81      128.60      8.54 o 
  -1   4  12       14.70       16.00      4.63 o 
   0   4  12        0.20       -0.78      2.85 o 
   1   4  12       30.32       22.12      4.29 o 
   2   4  12      117.73      101.30      6.91 o 
   3   4  12        1.20        0.32      3.81 o 
   4   4  12       44.93       48.27      9.01 o 
   5   4  12       19.74       27.55      8.11 o 
   6   4  12        0.26       -2.85      2.85 o 
   7   4  12        6.32        5.62      5.06 o 
   8   4  12        5.84       -0.60      4.99 o 
  -9   5  12        0.57        5.77      6.38 o 
  -8   5  12        2.22        2.81      4.81 o 
  -7   5  12        0.51       -1.41      3.81 o 
  -6   5  12       34.63       42.96     18.77 o 
  -5   5  12       11.72       10.44      6.51 o 
  -4   5  12       23.51       32.47      7.86 o 
  -3   5  12        6.03       10.28      5.59 o 
  -2   5  12       88.00       99.48      8.14 o 
  -1   5  12        1.00        0.98      3.46 o 
   0   5  12       24.29       29.50      4.68 o 
   1   5  12        2.43        3.68      3.28 o 
   2   5  12        4.00       -1.48      3.87 o 
   3   5  12       39.44       43.16      7.58 o 
   4   5  12       48.48       45.68      9.25 o 
   5   5  12        0.58       -3.12      5.64 o 
   6   5  12        4.39        2.24      4.49 o 
   7   5  12       62.32       -2.23      5.06 o 
  -9   6  12        1.21        5.59      6.56 o 
  -8   6  12        4.93        0.95      4.69 o 
  -7   6  12        8.15        0.63      3.36 o 
  -6   6  12       83.51       80.86     11.02 o 
  -5   6  12       17.85       30.87      8.38 o 
  -4   6  12        0.00        6.26     17.55 o 
  -3   6  12       95.27       92.22     10.42 o 
  -2   6  12        0.24       -1.41      4.36 o 
  -1   6  12        2.43        6.18      3.87 o 
   0   6  12       24.92       20.15      4.38 o 
   1   6  12        1.41        1.51      3.37 o 
   2   6  12       41.78       57.85      7.48 o 
   3   6  12        0.43       -3.73      3.73 o 
   4   6  12       26.36       29.83      6.43 o 
   5   6  12       24.63        0.50      4.38 o 
   6   6  12       20.94       -4.51      4.51 o 
   7   6  12        0.96       -4.44      5.23 o 
  -9   7  12        2.01        5.73      6.47 o 
  -8   7  12       22.76        9.83      6.71 o 
  -7   7  12        9.89       -3.36      3.36 o 
  -6   7  12        1.07       -5.33      5.33 o 
  -5   7  12       10.08        4.29      5.80 o 
  -4   7  12        5.90        9.90      6.35 o 
  -3   7  12        0.83        0.44      4.39 o 
  -2   7  12       84.42      109.72      8.85 o 
  -1   7  12       25.88       33.04      5.91 o 
   0   7  12       26.64       27.80      5.05 o 
   1   7  12        0.66       -2.12      3.34 o 
   2   7  12       20.19       22.45      5.92 o 
   3   7  12       52.55       67.77      8.90 o 
   4   7  12        0.66        2.46      4.96 o 
   5   7  12        1.27       -3.03      3.39 o 
   6   7  12        0.83        0.84      4.63 o 
   7   7  12       27.90       -4.43      5.36 o 
  -8   8  12        5.25        2.45      8.35 o 
  -7   8  12        0.47       -2.66      4.38 o 
  -6   8  12        2.04        1.48      4.42 o 
  -5   8  12        7.76        5.96      7.32 o 
  -4   8  12        3.64        7.16      6.28 o 
  -3   8  12      140.19      161.62     13.62 o 
  -2   8  12      167.95      186.67     11.35 o 
  -1   8  12        6.59        3.66      4.45 o 
   0   8  12        0.00        2.59      3.70 o 
   1   8  12       82.59      106.03      7.88 o 
   2   8  12       28.13       36.56      7.06 o 
   3   8  12       27.99       27.97      6.65 o 
   4   8  12        0.28        4.86      3.67 o 
   5   8  12       36.56       -1.88      4.90 o 
   6   8  12        3.12       -1.89      5.57 o 
  -8   9  12       33.95        7.40     23.43 o 
  -7   9  12        0.28        2.88      6.28 o 
  -6   9  12        0.17        1.82      5.26 o 
  -5   9  12       49.79       72.38     16.83 o 
  -4   9  12       10.79        9.16      5.14 o 
  -3   9  12       13.71        7.68      5.73 o 
  -2   9  12       11.96       11.46      5.21 o 
  -1   9  12        0.10        4.44      4.43 o 
   0   9  12       51.74       70.18      8.40 o 
   1   9  12        4.15        3.96      4.86 o 
   2   9  12      682.86      891.71     29.26 o 
   3   9  12      471.36      596.84     24.57 o 
   4   9  12       42.38       21.11     17.05 o 
   5   9  12       16.49       -2.77      5.15 o 
   6   9  12        3.87        5.01      5.81 o 
  -7  10  12        3.17       -0.81      6.70 o 
  -6  10  12       21.45       14.14     20.93 o 
  -5  10  12        2.40        0.56      5.89 o 
  -4  10  12       92.78      101.04     18.77 o 
  -3  10  12       12.23        5.44     11.54 o 
  -2  10  12       38.80       59.61      8.47 o 
  -1  10  12       33.17       35.86      6.93 o 
   0  10  12       25.20       13.13      5.73 o 
   1  10  12        8.10       15.80      6.21 o 
   2  10  12       98.86      112.65     13.48 o 
   3  10  12        4.48        3.55      5.37 o 
   4  10  12       52.64       29.29     19.84 o 
   5  10  12        0.78        3.29      7.19 o 
  -6  11  12       38.05       17.50     33.63 o 
  -5  11  12        0.54       -0.53      5.58 o 
  -4  11  12        0.04       -0.18      5.29 o 
  -3  11  12        0.22       -2.60      5.22 o 
  -2  11  12       65.22       83.12     10.03 o 
  -1  11  12       35.06       53.20      8.42 o 
   0  11  12      130.00      174.75     13.65 o 
   1  11  12      106.53      136.15     14.26 o 
   2  11  12      108.88      146.32     15.26 o 
   3  11  12      189.67      265.29     22.84 o 
   4  11  12        0.13        1.99      6.40 o 
  -5  12  12        6.49       -2.49      5.42 o 
  -4  12  12       15.05        9.39      7.35 o 
  -3  12  12        5.47        9.82      6.87 o 
  -2  12  12        8.68       16.49      6.62 o 
  -1  12  12        0.31        1.21      5.42 o 
   0  12  12        0.03       -5.91      5.91 o 
   1  12  12        1.90        2.76      5.74 o 
   2  12  12        7.16        4.11     15.80 o 
   3  12  12        1.70       -5.47      5.47 o 
  -3  13  12        6.17        4.97      8.98 o 
  -2  13  12        1.27        4.37      6.21 o 
  -1  13  12       25.18       38.47      9.61 o 
   0  13  12       81.02      101.87     15.38 o 
   1  13  12        0.37        3.03      6.19 o 
  -9   0  13       86.81       -2.63      8.32 o 
  -7   0  13        2.45       -0.13      7.01 o 
  -5   0  13       12.80       15.95     10.45 o 
  -3   0  13     3197.54     3972.61     86.65 o 
  -1   0  13       31.62       18.58      8.38 o 
   1   0  13      449.96      423.06     17.36 o 
   3   0  13       20.67       17.64      9.70 o 
   5   0  13        1.07       -2.75      6.82 o 
   7   0  13       40.27        1.13      7.19 o 
  -9   1  13       30.23       -5.42      7.82 o 
  -8   1  13        0.97        1.44      4.87 o 
  -7   1  13        8.06       -1.03      4.71 o 
  -6   1  13       21.59       13.71      7.68 o 
  -5   1  13       58.32       61.67     10.97 o 
  -4   1  13        1.98        4.61      5.40 o 
  -3   1  13       65.40       51.06      9.46 o 
  -2   1  13       80.90       88.70     10.04 o 
  -1   1  13      201.05      223.72     13.96 o 
   0   1  13       35.29       31.24      4.61 o 
   1   1  13       68.14       64.83      6.01 o 
   2   1  13      434.24      448.40     12.84 o 
   3   1  13      204.29      194.50     13.99 o 
   4   1  13       64.42      100.00     20.27 o 
   5   1  13        1.84        2.76      5.67 o 
   6   1  13      198.67        0.86      4.01 o 
   7   1  13        0.09        2.31      5.09 o 
  -9   2  13        0.00       -2.55      7.57 o 
  -8   2  13       15.52       -0.12      5.26 o 
  -7   2  13        3.54        0.17      3.81 o 
  -6   2  13        0.28        2.93      6.86 o 
  -5   2  13       38.00       49.16     10.05 o 
  -4   2  13       96.16       97.51     15.17 o 
  -3   2  13      343.84      390.72     18.91 o 
  -2   2  13      325.71      363.57     17.69 o 
  -1   2  13        3.40        3.58      4.69 o 
   0   2  13       37.08       33.52      4.86 o 
   1   2  13        0.00       -2.47      2.80 o 
   2   2  13        0.03       -2.40      2.98 o 
   3   2  13       41.57       41.96      8.54 o 
   4   2  13        3.08        2.31      5.57 o 
   5   2  13        1.32        3.00      5.13 o 
   6   2  13       13.12        2.68      3.96 o 
   7   2  13       57.20       -2.20      4.99 o 
  -9   3  13        5.93        6.12      6.24 o 
  -8   3  13        7.93        2.63      5.31 o 
  -7   3  13       58.21        1.54      3.35 o 
  -6   3  13        8.37       -4.59      6.07 o 
  -5   3  13       13.25       14.42      7.12 o 
  -4   3  13       20.14       20.87      7.33 o 
  -3   3  13      128.97      151.19     12.72 o 
  -2   3  13       47.62       72.71      9.81 o 
  -1   3  13        3.64        0.37      3.50 o 
   0   3  13       29.73       39.97      5.18 o 
   1   3  13        8.39       10.40      4.02 o 
   2   3  13       23.95       17.60      5.83 o 
   3   3  13       19.05       23.67      5.91 o 
   4   3  13        4.87        9.88      6.25 o 
   5   3  13       10.78        3.97      3.95 o 
   6   3  13        0.72       -2.59      4.30 o 
   7   3  13        0.26        3.28      5.62 o 
  -9   4  13        0.59        3.69      6.35 o 
  -8   4  13        2.16        3.29      4.56 o 
  -7   4  13        3.32        5.34      4.70 o 
  -6   4  13        0.65       -1.91      5.65 o 
  -5   4  13       74.56       81.71     16.95 o 
  -4   4  13       10.87       12.74      6.70 o 
  -3   4  13       92.59       81.76     10.41 o 
  -2   4  13        0.52        4.22      5.97 o 
  -1   4  13       25.24       28.81      5.62 o 
   0   4  13        6.94        0.15      3.22 o 
   1   4  13       13.79       11.22      3.90 o 
   2   4  13       26.11       25.37      5.86 o 
   3   4  13        0.30        2.42      4.60 o 
   4   4  13        1.00       -0.55      5.99 o 
   5   4  13        3.34       -1.64      3.23 o 
   6   4  13       16.19       -3.88      4.34 o 
   7   4  13        0.36        1.55      5.54 o 
  -9   5  13        0.19        3.65      6.46 o 
  -8   5  13        3.34        3.45      5.32 o 
  -7   5  13        0.43        4.45      4.91 o 
  -6   5  13        0.29       -4.58      4.58 o 
  -5   5  13        4.82       11.69      7.12 o 
  -4   5  13       24.01       28.23      7.91 o 
  -3   5  13        0.03        0.76      7.76 o 
  -2   5  13        7.93        7.67      5.45 o 
  -1   5  13       37.24       50.23      7.00 o 
   0   5  13        0.16       -0.73      3.81 o 
   1   5  13        0.05        2.21      3.51 o 
   2   5  13       20.67       18.52      5.61 o 
   3   5  13       11.81       20.40      5.83 o 
   4   5  13       12.71       16.92      7.73 o 
   5   5  13        5.98        0.36      4.20 o 
   6   5  13        3.84        2.08      5.11 o 
   7   5  13       17.74       -2.57      5.17 o 
  -8   6  13        4.94        4.84      6.85 o 
  -7   6  13        4.64       -0.43      4.44 o 
  -6   6  13        0.02       -2.14      4.63 o 
  -5   6  13        4.46       -0.01      5.19 o 
  -4   6  13        2.09       -2.50      5.39 o 
  -3   6  13        0.31       -3.89      4.40 o 
  -2   6  13        1.71        0.80      5.05 o 
  -1   6  13        0.61       -0.89      4.02 o 
   0   6  13        6.26        3.90      4.40 o 
   1   6  13       64.20       82.47      7.35 o 
   2   6  13       27.44       27.47      6.47 o 
   3   6  13       27.55       37.90      9.59 o 
   4   6  13       16.70        6.41     10.73 o 
   5   6  13        2.06        1.86      5.98 o 
   6   6  13        0.03        0.54      8.10 o 
  -8   7  13        0.00        1.95      7.25 o 
  -7   7  13       31.00       -3.29      4.40 o 
  -6   7  13        1.41       -3.66      5.19 o 
  -5   7  13        7.58       -1.76      5.94 o 
  -4   7  13        0.06        0.10      4.63 o 
  -3   7  13        9.41        7.45      6.02 o 
  -2   7  13        7.98       14.75      8.98 o 
  -1   7  13       14.50       13.83      5.44 o 
   0   7  13       11.98       13.78      5.41 o 
   1   7  13        8.81        6.59      5.28 o 
   2   7  13       36.68       48.35      8.00 o 
   3   7  13      205.38      232.04     16.29 o 
   4   7  13       15.50        6.39      7.85 o 
   5   7  13        0.12        1.18      6.69 o 
   6   7  13       46.30       -4.36      5.52 o 
  -7   8  13        5.74        0.54      5.66 o 
  -6   8  13        1.77        5.55      5.66 o 
  -5   8  13        6.78        3.75      8.10 o 
  -4   8  13        5.16       -0.86      3.74 o 
  -3   8  13        4.92        4.92      5.58 o 
  -2   8  13       31.96       36.08      8.86 o 
  -1   8  13        0.05        2.30      4.55 o 
   0   8  13       34.03       48.32      7.50 o 
   1   8  13       34.27       49.53      7.79 o 
   2   8  13       41.68       42.68      8.02 o 
   3   8  13       50.59       93.27     15.80 o 
   4   8  13        0.00        3.02      6.25 o 
   5   8  13        1.43        1.95      7.54 o 
  -7   9  13       26.30        9.39     11.86 o 
  -6   9  13        3.00       -0.23      5.89 o 
  -5   9  13       58.07       75.45     17.08 o 
  -4   9  13       43.24       28.88     32.13 o 
  -3   9  13       74.91       98.77     13.04 o 
  -2   9  13        3.60       11.38      6.37 o 
  -1   9  13        0.27       -3.06      4.35 o 
   0   9  13       12.03       22.40      6.27 o 
   1   9  13       19.64       26.86      7.44 o 
   2   9  13        0.55       -1.36      5.27 o 
   3   9  13       66.69      110.55     13.42 o 
   4   9  13        9.61        5.61      7.31 o 
   5   9  13        2.34       -2.26      6.49 o 
  -6  10  13        9.35        4.15      9.07 o 
  -5  10  13        1.77        6.10      6.60 o 
  -4  10  13      197.88      225.97     24.15 o 
  -3  10  13        3.63        1.99      6.39 o 
  -2  10  13        8.56       14.34      7.39 o 
  -1  10  13        3.85        4.87      5.48 o 
   0  10  13        9.98       22.02      6.80 o 
   1  10  13       12.43        9.94      7.80 o 
   2  10  13        0.06       -2.02      6.10 o 
   3  10  13       87.09      143.10     18.74 o 
   4  10  13        0.00        3.98      6.44 o 
  -5  11  13       88.58      141.89     21.96 o 
  -4  11  13        1.35       -1.32      5.54 o 
  -3  11  13       23.53        4.20      5.87 o 
  -2  11  13       61.65       91.20     13.18 o 
  -1  11  13       48.11       51.01      8.47 o 
   0  11  13      263.82      377.45     21.65 o 
   1  11  13       53.22       53.46     11.74 o 
   2  11  13        1.05       -6.03      6.03 o 
   3  11  13       58.68       87.38     14.21 o 
  -3  12  13        6.76        3.26      6.50 o 
  -2  12  13        0.02        4.22      7.45 o 
  -1  12  13       16.57       18.17      7.16 o 
   0  12  13        9.50       12.22      9.63 o 
   1  12  13      166.87      236.85     19.69 o 
  -8   0  14       67.69       -3.19      8.70 o 
  -6   0  14       43.21       -1.88      4.75 o 
  -4   0  14       16.94       22.65     10.89 o 
  -2   0  14       57.05       63.94     13.95 o 
   0   0  14      232.71      284.22     22.40 o 
   2   0  14       91.48       63.63     13.83 o 
   4   0  14        7.10        4.32      9.63 o 
   6   0  14        9.24        1.69      6.94 o 
  -9   1  14        8.80       -1.32      6.57 o 
  -8   1  14       37.43        1.62      6.28 o 
  -7   1  14        0.14        0.88      5.48 o 
  -6   1  14        0.20       -2.55      3.35 o 
  -5   1  14      363.37      430.69     25.87 o 
  -4   1  14       40.76       57.64     12.01 o 
  -3   1  14        0.45        7.67      6.32 o 
  -2   1  14       75.69       74.19     10.44 o 
  -1   1  14        0.09       -3.03      4.24 o 
   0   1  14       12.81       16.62      5.07 o 
   1   1  14      108.67      123.88      7.97 o 
   2   1  14       72.52       71.60      8.16 o 
   3   1  14        0.00        4.44      6.13 o 
   4   1  14        0.24        0.27      6.08 o 
   5   1  14        4.08        2.65      5.13 o 
   6   1  14       40.53        2.22      5.40 o 
  -8   2  14       30.77        1.32      6.34 o 
  -7   2  14        3.27        0.33      5.13 o 
  -6   2  14       12.95       -1.67      9.88 o 
  -5   2  14      460.21      545.55     24.66 o 
  -4   2  14      623.28      775.64     44.29 o 
  -3   2  14      177.27      200.74     14.90 o 
  -2   2  14        9.23        6.96      6.22 o 
  -1   2  14       20.53       34.17      7.98 o 
   0   2  14        9.18       10.45      4.73 o 
   1   2  14        0.18        1.77      3.61 o 
   2   2  14       19.66       14.24      5.23 o 
   3   2  14       15.73        6.06      6.48 o 
   4   2  14        0.00       -5.55      5.55 o 
   5   2  14       20.55       12.35     20.36 o 
   6   2  14        1.21       -0.93      5.13 o 
  -8   3  14        0.25        2.79      6.70 o 
  -7   3  14        1.95        3.22      5.77 o 
  -6   3  14       40.60       77.20     18.02 o 
  -5   3  14       66.36      116.68     17.58 o 
  -4   3  14      382.45      429.93     23.18 o 
  -3   3  14        0.01       -4.50      4.50 o 
  -2   3  14       14.69       17.75      6.75 o 
  -1   3  14        1.58        6.48      5.31 o 
   0   3  14      102.38      107.38      8.93 o 
   1   3  14       38.86       35.98      5.72 o 
   2   3  14       12.98       13.98      5.45 o 
   3   3  14       27.91       32.29      8.55 o 
   4   3  14       18.32       26.02      9.45 o 
   5   3  14       16.31       10.50     18.99 o 
   6   3  14       23.12       -2.17      5.47 o 
  -8   4  14        1.23       -1.00      5.61 o 
  -7   4  14        2.40       -2.51      4.99 o 
  -6   4  14        6.25        1.24      5.27 o 
  -5   4  14       10.09        1.51      8.70 o 
  -4   4  14        1.88        1.94      6.08 o 
  -3   4  14       16.16       14.65      6.89 o 
  -2   4  14        0.42        5.30      5.40 o 
  -1   4  14       18.55       19.16      8.07 o 
   0   4  14        1.98       -1.89      3.98 o 
   1   4  14        4.00        3.15      4.14 o 
   2   4  14        5.00        5.40      5.27 o 
   3   4  14       12.71       17.64      8.00 o 
   4   4  14        4.19       -1.64      6.18 o 
   5   4  14       12.94        5.78     14.20 o 
   6   4  14       45.00       -2.76      5.07 o 
  -8   5  14        1.48        1.87      6.81 o 
  -7   5  14        0.86       -0.77      5.94 o 
  -6   5  14       10.50        4.92      6.38 o 
  -5   5  14       37.50       18.25     23.05 o 
  -4   5  14        0.33       -0.19      5.84 o 
  -3   5  14       12.42       15.16      8.16 o 
  -2   5  14        0.01       -1.75      5.22 o 
  -1   5  14        8.72       21.53      6.82 o 
   0   5  14      146.29      169.74     11.12 o 
   1   5  14        0.86        3.72      4.96 o 
   2   5  14       38.51       50.81      7.98 o 
   3   5  14       43.65       43.46     10.30 o 
   4   5  14       32.44       39.45      9.46 o 
   5   5  14       11.30       12.08      8.57 o 
   6   5  14       54.61       -0.12      5.20 o 
  -7   6  14        5.21        1.75      6.73 o 
  -6   6  14       21.17        9.91      9.79 o 
  -5   6  14       41.81        7.54     29.37 o 
  -4   6  14        0.21        0.49      5.62 o 
  -3   6  14       14.22       25.73      8.16 o 
  -2   6  14       13.27       17.56      7.38 o 
  -1   6  14       42.00       67.49     10.31 o 
   0   6  14       27.31       37.40      7.18 o 
   1   6  14       48.63       67.53     10.79 o 
   2   6  14        0.16        5.73      5.35 o 
   3   6  14        3.59       -2.60      4.88 o 
   4   6  14        0.02       -0.46      6.65 o 
   5   6  14        1.70       -1.56      6.92 o 
  -7   7  14        0.47       -3.47      6.14 o 
  -6   7  14        0.28        0.58      6.10 o 
  -5   7  14        0.22       -2.35      5.39 o 
  -4   7  14        7.68        8.92      7.06 o 
  -3   7  14        8.02        8.79      6.33 o 
  -2   7  14        0.19       -4.08      5.09 o 
  -1   7  14        0.06       -0.59      5.83 o 
   0   7  14        2.72       -1.04      4.49 o 
   1   7  14       29.01       53.26     10.34 o 
   2   7  14      167.71      252.04     14.17 o 
   3   7  14        0.09        2.10      6.00 o 
   4   7  14       27.63       20.54     30.31 o 
   5   7  14        6.93        7.00      7.62 o 
  -6   8  14        0.08        1.66      6.18 o 
  -5   8  14        3.80       -2.17      6.19 o 
  -4   8  14        8.32        8.54     11.01 o 
  -3   8  14       21.04       25.98      8.33 o 
  -2   8  14       61.14       68.15     11.45 o 
  -1   8  14        0.86       -1.34      5.62 o 
   0   8  14       15.21       23.51      6.85 o 
   1   8  14       83.24      127.03     13.60 o 
   2   8  14       32.99       78.92     10.90 o 
   3   8  14       34.53       42.99      8.90 o 
   4   8  14       22.13       22.47     31.03 o 
  -5   9  14       11.30        8.72     23.12 o 
  -4   9  14        0.02        5.34      6.55 o 
  -3   9  14       51.35       68.74     11.61 o 
  -2   9  14        5.55        8.97      9.67 o 
  -1   9  14        1.01        5.62      6.72 o 
   0   9  14        1.05        6.84      7.86 o 
   1   9  14       19.86       42.64     10.62 o 
   2   9  14        3.91        5.30      6.49 o 
   3   9  14       17.17       38.80      9.29 o 
  -4  10  14        1.36        0.16      6.86 o 
  -3  10  14       20.28       19.30      8.90 o 
  -2  10  14       47.84       71.06     12.20 o 
  -1  10  14       21.34       32.87      9.73 o 
   0  10  14        0.00       -3.16      8.70 o 
   1  10  14        0.85        4.04      7.99 o 
   2  10  14        0.08       -0.01      8.30 o 
  -2  11  14        0.71       -4.07      6.68 o 
  -1  11  14        0.81       -1.06      7.08 o 
   0  11  14        4.03       10.80      9.21 o 
  -7   0  15        0.48        5.44      9.70 o 
  -5   0  15       10.75        5.13      9.26 o 
  -3   0  15        0.03        2.25      8.26 o 
  -1   0  15       64.34       80.39     15.58 o 
   1   0  15       49.88       60.28      9.82 o 
   3   0  15        7.36        0.00      9.20 o 
   5   0  15       10.82       20.46     13.89 o 
  -8   1  15        0.37        5.33      7.05 o 
  -7   1  15        6.79        2.55      6.43 o 
  -6   1  15        0.10        3.00      5.96 o 
  -5   1  15       76.53       96.54     13.86 o 
  -4   1  15      362.01      459.85     49.58 o 
  -3   1  15       41.89       39.48      9.34 o 
  -2   1  15        0.35        0.87      5.28 o 
  -1   1  15        7.79        7.81      6.11 o 
   0   1  15        0.68       -3.11      5.69 o 
   1   1  15       41.96       39.60      7.25 o 
   2   1  15        1.81        0.25      6.11 o 
   3   1  15        5.35       10.06      7.42 o 
   4   1  15        2.19        4.82      7.66 o 
   5   1  15        2.07        8.71      9.24 o 
  -7   2  15        0.80       -3.02      5.87 o 
  -6   2  15        0.02       -4.75      6.82 o 
  -5   2  15       17.00       17.56      8.08 o 
  -4   2  15        0.69        0.60      6.04 o 
  -3   2  15        5.12        3.35      6.59 o 
  -2   2  15       83.77      106.82     11.96 o 
  -1   2  15        0.25       -3.00      4.88 o 
   0   2  15        0.66       -4.66      4.66 o 
   1   2  15        0.17       -4.29      4.29 o 
   2   2  15       13.17       19.96      7.63 o 
   3   2  15        0.08       -0.59      6.79 o 
   4   2  15        2.61       11.66      7.97 o 
   5   2  15        9.79       32.42     10.62 o 
  -7   3  15        0.01       -4.51      6.45 o 
  -6   3  15       11.25        1.22      6.28 o 
  -5   3  15      103.81      132.97     14.66 o 
  -4   3  15      311.97      412.47     22.04 o 
  -3   3  15      108.07      147.62     14.29 o 
  -2   3  15        0.18        2.39      5.53 o 
  -1   3  15        3.14       -0.73      5.65 o 
   0   3  15      187.96      220.55     22.43 o 
   1   3  15       85.63       97.56     11.67 o 
   2   3  15       23.10       26.26      6.75 o 
   3   3  15       30.37       38.90      9.78 o 
   4   3  15        9.12       27.92      9.94 o 
   5   3  15       23.03       45.99     12.68 o 
  -7   4  15       44.39        2.68      6.63 o 
  -6   4  15       26.39        6.16     21.33 o 
  -5   4  15        0.49       -0.22      6.57 o 
  -4   4  15      150.17      199.17     29.81 o 
  -3   4  15        9.15        5.17      6.68 o 
  -2   4  15       13.32       18.03      7.38 o 
  -1   4  15       17.38       21.12      8.03 o 
   0   4  15       37.38       30.75      8.57 o 
   1   4  15      131.89      127.87     12.83 o 
   2   4  15       95.57      105.93     10.49 o 
   3   4  15        0.86        7.26      6.67 o 
   4   4  15       14.04       24.21     10.25 o 
   5   4  15        6.62       18.76     10.32 o 
  -7   5  15        0.86       -0.24      7.29 o 
  -6   5  15       31.60       30.16     32.34 o 
  -5   5  15        2.40        3.84      6.15 o 
  -4   5  15        0.41       -0.19      6.40 o 
  -3   5  15       23.84       34.95      9.43 o 
  -2   5  15       34.57       35.08      8.95 o 
  -1   5  15       18.69       18.82      7.98 o 
   0   5  15       18.70       28.28      8.47 o 
   1   5  15       20.92       19.35      8.49 o 
   2   5  15        2.56       -4.07      5.34 o 
   3   5  15       11.55       25.00      9.23 o 
   4   5  15        2.26       -1.61      8.31 o 
  -6   6  15       71.63      127.69     22.90 o 
  -5   6  15       13.12        2.83     12.57 o 
  -4   6  15      128.29      200.90     16.31 o 
  -3   6  15        4.12        9.74      7.13 o 
  -2   6  15        1.49        1.81      7.10 o 
  -1   6  15       33.02       55.44     12.29 o 
   0   6  15       17.50       30.45      9.23 o 
   1   6  15       10.70        7.85      7.86 o 
   2   6  15       39.00       76.27     23.27 o 
   3   6  15       25.01       63.00     12.65 o 
   4   6  15       13.78       13.57     10.59 o 
  -6   7  15        9.11        5.08     12.57 o 
  -5   7  15      125.24      175.61     23.59 o 
  -4   7  15       14.20       12.57      8.07 o 
  -3   7  15        2.04        9.86      7.09 o 
  -2   7  15        0.17       -2.74      5.78 o 
  -1   7  15        4.48       12.97      7.60 o 
   0   7  15       13.08       21.21     12.57 o 
   1   7  15       41.50       87.99     12.66 o 
   2   7  15        0.28        1.76      7.70 o 
   3   7  15        0.06        4.54      9.69 o 
  -5   8  15        3.79       -5.88      5.88 o 
  -4   8  15       12.42       33.48      9.83 o 
  -3   8  15       55.51      103.84     14.21 o 
  -2   8  15        0.62        3.51      6.89 o 
  -1   8  15       65.31      122.02     13.90 o 
   0   8  15        4.27        5.82     10.76 o 
   1   8  15        3.98       11.70      8.94 o 
   2   8  15       12.95       18.21      9.52 o 
  -3   9  15        0.05       -0.27      7.07 o 
  -2   9  15       24.67       28.35      9.53 o 
  -1   9  15       32.55       66.24     12.21 o 
   0   9  15       14.56       15.64     12.20 o 
   1   9  15        7.09        1.00      8.45 o 
  -6   0  16        0.09       -1.50     10.14 o 
  -4   0  16       35.47       38.10     13.33 o 
  -2   0  16       46.09       61.31     15.39 o 
   0   0  16        2.51       13.14      9.95 o 
   2   0  16       20.00       34.16     14.20 o 
   4   0  16        4.95       18.89     14.89 o 
  -6   1  16        5.54        9.91      8.03 o 
  -5   1  16        3.17        7.21      7.78 o 
  -4   1  16        0.01       -1.38      6.39 o 
  -3   1  16        0.01        1.19      5.88 o 
  -2   1  16       11.18       10.50      7.01 o 
  -1   1  16        4.23        0.24      6.71 o 
   0   1  16       12.42       21.77      8.16 o 
   1   1  16       10.18       16.95     10.95 o 
   2   1  16        0.02        1.69     10.14 o 
   3   1  16        0.94       -0.98      7.67 o 
   4   1  16        9.19       21.88     10.63 o 
  -6   2  16       51.47       54.89     12.48 o 
  -5   2  16       11.38        3.83      7.94 o 
  -4   2  16        0.07       -1.44      6.25 o 
  -3   2  16        0.02        1.89      6.13 o 
  -2   2  16        2.44        1.42      6.12 o 
  -1   2  16        2.49        1.58      7.12 o 
   0   2  16       32.51       49.84      9.96 o 
   1   2  16       35.69       37.16     13.64 o 
   2   2  16       16.98       32.84     13.64 o 
   3   2  16        0.01       -0.82      7.72 o 
   4   2  16        7.41       22.31     10.67 o 
  -6   3  16        7.29        6.49      7.06 o 
  -5   3  16        0.37        2.90      7.48 o 
  -4   3  16        1.49        7.60      7.21 o 
  -3   3  16        3.48        3.10      7.05 o 
  -2   3  16        5.30        6.96      7.31 o 
  -1   3  16       86.65      124.52     13.15 o 
   0   3  16       15.27       12.90      7.89 o 
   1   3  16        2.74        2.19      9.95 o 
   2   3  16        0.02        3.38      8.26 o 
   3   3  16        4.75        3.47      8.80 o 
  -6   4  16       32.20       12.38     29.65 o 
  -5   4  16       18.55       22.33     10.02 o 
  -4   4  16        0.77       -1.20      6.93 o 
  -3   4  16       12.37       18.82      7.92 o 
  -2   4  16        0.68       -1.80      6.58 o 
  -1   4  16        3.80        8.43      7.76 o 
   0   4  16       23.76       36.70     15.14 o 
   1   4  16       29.05       49.61     15.20 o 
   2   4  16        2.09       -5.88      9.32 o 
   3   4  16       15.71       31.29     13.83 o 
  -5   5  16      363.62      529.72     26.93 o 
  -4   5  16        2.72        6.57      7.85 o 
  -3   5  16        1.68        4.38      6.79 o 
  -2   5  16        3.45        4.07      6.48 o 
  -1   5  16       18.09       39.42     10.38 o 
   0   5  16       44.62       82.14     18.02 o 
   1   5  16      111.79      150.71     21.40 o 
   2   5  16        0.29        5.82     11.82 o 
   3   5  16       24.92       63.05     13.38 o 
  -4   6  16       23.02       21.02      9.51 o 
  -3   6  16        0.39       -2.91      6.69 o 
  -2   6  16       19.31       26.54      8.87 o 
  -1   6  16       97.29      137.11     14.46 o 
   0   6  16       11.49        3.32     11.45 o 
   1   6  16       10.71       19.46     13.26 o 
   2   6  16        5.19        9.76     13.58 o 
  -3   7  16       49.09       51.96     11.89 o 
  -2   7  16        7.29        3.99      7.61 o 
  -1   7  16        1.93       -0.12      7.67 o 
   0   7  16        0.59        0.13     11.39 o 
   1   7  16        4.29       10.01     12.14 o 
  -5   0  17        0.00       -8.88     10.32 o 
  -3   0  17        4.04       10.32     10.20 o 
  -1   0  17       39.99       54.93     16.08 o 
  -4   1  17        1.71       -2.84      8.01 o 
  -3   1  17       11.96       21.40      9.08 o 
  -2   1  17        0.51        1.18      6.65 o 
  -1   1  17        0.02       -6.50      6.50 o 
   0   1  17        4.99        2.78      7.35 o 
  -4   2  17        5.53        3.80      7.94 o 
  -3   2  17        5.98        7.90      7.31 o 
  -2   2  17       21.88       28.11      9.50 o 
  -1   2  17        5.80       11.73      8.16 o 
   0   2  17        5.52        3.00     11.39 o 
  -4   3  17        0.45       -4.90      7.73 o 
  -3   3  17        2.79        9.67      8.71 o 
  -2   3  17       75.66      148.38     15.55 o 
  -1   3  17        0.38       11.51      7.67 o 
   0   3  17       50.98       51.18     16.08 o 
  -3   4  17        3.59        6.83      8.40 o 
  -2   4  17        1.05        2.22      7.84 o 
  -1   4  17        8.73        5.36      8.41 o 
   0   4  17       40.19       81.39     18.27 o 
  -2   5  17       26.93       57.87     12.92 o 
  -1   5  17        0.78       -0.24     10.20 o 
                                                 
